# Supplementary material for: Development and validation of nomograms for predicting survival in patients with de novo metastatic triple-negative breast cancer
Source: Sci Rep. 2022 Aug 29;12:14659. doi: 10.1038/s41598-022-18727-2 (PMC9424305; doi:10.1038/s41598-022-18727-2)
Supplement: Supplementary file 2 — Supplementary Information 2. [file 41598_2022_18727_MOESM2_ESM.csv]

group	id	year	sex	tumorsize1	tumorsize2	nodeall	nodep	chemotherapyrecodeyesnounk	time	age	yearg	race	marital	histology	tumorsize	staget	stagen	breasts	surgery	ageg	radiation	chemotherapy	bcss	os	metbrain	metliver	metlung	metbone
train	783035	2012	Female	15	3	2	0	Yes	11	82	2010~2013	White	Unmarried	ILC/Others	9	T1	N0	BCS	Yes	>70	Yes	Yes	1	1	No	No	No	Yes
train	947078	2012	Female	35	1	0	98	No/Unknown	3	74	2010~2013	White	Unmarried	IDC	9	T2	N0	No surgery	No	>70	No	No	0	1	No	Yes	Yes	Yes
train	1079100	2013	Female	76	0	0	98	No/Unknown	6	67	2010~2013	White	Married	IDC	9	T4	N1	No surgery	No	61~70	No	No	1	1	No	No	Yes	No
train	1160862	2010	Female	13	3	11	7	Yes	25	84	2010~2013	White	Married	IDC	9	T1	N2	Mastectomy	Yes	>70	Yes	Yes	1	1	No	No	Yes	No
train	1190202	2010	Female	170	3	24	24	Yes	5	58	2010~2013	White	Married	IDC	9	T3	N3	Mastectomy	Yes	51~60	Yes	Yes	1	1	No	No	Yes	No
train	1194695	2011	Female	130	6	1	1	Yes	17	50	2010~2013	Black	Unmarried	ILC/Others	9	T4	N3	Mastectomy	Yes	41~50	No	Yes	1	1	No	No	Yes	No
train	1195940	2011	Female	55	3	8	1	Yes	37	77	2010~2013	Black	Unmarried	IDC	9	T3	N1	BCS	Yes	>70	Yes	Yes	1	1	No	No	Yes	No
train	1200006	2011	Female	43	6	43	42	Yes	16	63	2010~2013	White	Unmarried	IDC	9	T4	N3	BCS	Yes	61~70	Yes	Yes	1	1	No	No	No	No
train	1202600	2011	Female	16	0	0	98	Yes	6	77	2010~2013	Black	Married	IDC	9	T1	N0	No surgery	No	>70	No	Yes	1	1	No	No	No	Yes
train	1208948	2011	Female	80	3	0	98	Yes	34	69	2010~2013	Black	Unmarried	IDC	9	T4	N3	No surgery	No	61~70	Yes	Yes	1	1	No	No	No	No
train	1209561	2011	Female	31	0	0	98	Yes	14	55	2010~2013	Black	Unmarried	IDC	9	T4	N3	No surgery	No	51~60	Yes	Yes	1	1	No	No	No	Yes
train	1239949	2012	Female	5	3	0	98	Yes	2	89	2010~2013	White	Unmarried	IDC	9	T4	N0	No surgery	No	>70	Yes	Yes	1	1	No	No	Yes	Yes
train	1250519	2012	Female	17	1	0	98	Yes	31	59	2010~2013	White	Married	ILC/Others	9	T1	N1	No surgery	No	51~60	Yes	Yes	0	1	Yes	No	No	Yes
train	1263335	2012	Female	24	3	2	2	No/Unknown	2	81	2010~2013	White	Unmarried	ILC/Others	9	T2	N1	BCS	Yes	>70	Yes	No	1	1	No	No	Yes	Yes
train	1270765	2012	Female	50	0	0	98	Yes	9	53	2010~2013	White	Unmarried	IDC	9	T2	N1	No surgery	No	51~60	Yes	Yes	1	1	No	No	No	Yes
train	1276223	2013	Female	40	1	0	98	Yes	2	55	2010~2013	Black	Unmarried	ILC/Others	9	T4	N3	No surgery	No	51~60	No	Yes	1	1	No	Yes	Yes	Yes
train	1284929	2013	Female	47	0	0	98	No/Unknown	2	72	2010~2013	Black	Unmarried	IDC	9	T2	N1	No surgery	No	>70	No	No	1	1	No	No	Yes	Yes
train	1286211	2013	Female	110	3	23	23	No/Unknown	6	78	2010~2013	Black	Married	IDC	9	T4	N3	Mastectomy	Yes	>70	No	No	1	1	No	No	No	No
train	1287311	2013	Female	19	3	3	1	No/Unknown	2	58	2010~2013	White	Unmarried	IDC	9	T1	N1	BCS	Yes	51~60	No	No	1	1	No	Yes	No	No
train	1287708	2013	Female	160	0	95	95	Yes	5	45	2010~2013	White	Unmarried	ILC/Others	9	T4	N3	No surgery	No	41~50	No	Yes	0	1	No	No	Yes	Yes
train	1304249	2013	Female	100	1	0	98	Yes	12	42	2010~2013	Black	Married	IDC	9	T3	N1	No surgery	No	41~50	No	Yes	1	1	No	No	No	No
train	1304397	2013	Female	37	3	4	0	Yes	62	69	2010~2013	Black	Unmarried	IDC	9	T2	N0	BCS	Yes	61~70	No	Yes	0	0	No	No	Yes	No
train	1305068	2013	Female	28	3	11	6	No/Unknown	33	85	2010~2013	White	Married	IDC	9	T2	N2	Mastectomy	Yes	>70	No	No	1	1	No	No	Yes	No
train	1305280	2013	Female	999	0	0	98	Yes	11	56	2010~2013	White	Unmarried	IDC	9	T4	N1	No surgery	No	51~60	No	Yes	1	1	No	No	Yes	No
train	1305683	2013	Female	100	3	10	10	Yes	6	54	2010~2013	Black	Married	IDC	9	T4	N3	Mastectomy	Yes	51~60	No	Yes	1	1	No	Yes	Yes	No
train	1326199	2014	Female	20	1	95	95	Yes	31	68	2014~2017	White	Married	ILC/Others	9	T1	N1	No surgery	No	61~70	No	Yes	1	1	No	No	No	No
train	1328757	2014	Female	21	3	0	98	No/Unknown	2	86	2014~2017	White	Unmarried	IDC	9	T2	N0	BCS	Yes	>70	No	No	1	1	No	No	No	No
train	1332678	2014	Female	999	3	0	98	No/Unknown	3	84	2014~2017	Black	Unmarried	IDC	9	T4	N1	BCS	Yes	>70	No	No	1	1	No	Yes	Yes	No
train	1344744	2014	Female	80	0	95	95	Yes	10	64	2014~2017	Black	Unmarried	IDC	9	T3	N1	No surgery	No	61~70	No	Yes	1	1	No	No	No	Yes
train	1351553	2014	Female	38	3	4	0	Yes	48	63	2014~2017	White	Married	IDC	9	T2	N0	Mastectomy	Yes	61~70	No	Yes	0	0	No	Yes	Yes	No
train	1351934	2014	Female	41	0	0	98	Yes	17	88	2014~2017	White	Married	IDC	9	T2	N1	No surgery	No	>70	No	Yes	1	1	No	No	Yes	No
train	1380831	2015	Female	66	3	12	7	No/Unknown	32	50	2014~2017	Black	Unmarried	IDC	9	T3	N2	BCS	Yes	41~50	No	No	0	0	No	No	No	No
train	1382233	2015	Female	90	1	0	98	Yes	7	58	2014~2017	White	Married	ILC/Others	9	T4	N2	No surgery	No	51~60	No	Yes	1	1	No	Yes	Yes	No
train	1388685	2015	Female	120	1	0	98	Yes	8	40	2014~2017	Black	Married	IDC	9	T4	N3	No surgery	No	18~40	Yes	Yes	1	1	Yes	No	No	No
train	1420081	2015	Female	158	5	8	7	Yes	14	57	2014~2017	White	Unmarried	IDC	9	T4	N2	Mastectomy	Yes	51~60	No	Yes	1	1	No	Yes	Yes	No
train	6229322	2010	Female	35	1	0	98	Yes	45	57	2010~2013	White	Married	IDC	9	T2	N1	No surgery	No	51~60	No	Yes	1	1	No	No	Yes	No
train	6231584	2010	Female	20	3	12	10	No/Unknown	10	73	2010~2013	White	Married	IDC	9	T4	N3	Mastectomy	Yes	>70	No	No	1	1	No	No	No	Yes
train	6232305	2010	Female	135	3	11	1	Yes	6	73	2010~2013	White	Unmarried	ILC/Others	9	T4	N1	Mastectomy	Yes	>70	No	Yes	1	1	No	No	Yes	No
train	6234716	2010	Female	33	5	12	1	Yes	17	41	2010~2013	White	Unmarried	IDC	9	T2	N1	Mastectomy	Yes	41~50	Yes	Yes	1	1	No	No	No	Yes
train	6246674	2010	Female	100	1	0	98	No/Unknown	1	70	2010~2013	White	Married	IDC	9	T3	N0	No surgery	No	61~70	Yes	No	1	1	No	Yes	No	Yes
train	6253281	2010	Female	51	1	0	98	Yes	23	65	2010~2013	White	Unmarried	IDC	9	T4	N1	No surgery	No	61~70	No	Yes	1	1	No	No	Yes	No
train	6253903	2010	Female	70	6	9	0	Yes	15	48	2010~2013	White	Unmarried	IDC	9	T3	N1	Mastectomy	Yes	41~50	No	Yes	1	1	No	No	No	Yes
train	6256407	2010	Female	32	3	0	98	No/Unknown	13	77	2010~2013	White	Married	IDC	9	T2	N1	BCS	Yes	>70	No	No	1	1	No	No	Yes	No
train	6265036	2011	Female	36	1	0	98	No/Unknown	9	86	2010~2013	White	Unmarried	ILC/Others	9	T2	N3	No surgery	No	>70	Yes	No	0	1	No	No	No	No
train	6266795	2011	Female	110	5	98	97	Yes	18	34	2010~2013	Black	Married	IDC	9	T4	N1	No surgery	No	18~40	No	Yes	1	1	No	No	No	Yes
train	6268270	2011	Female	100	0	0	98	Yes	1	41	2010~2013	White	Unmarried	IDC	9	T3	N3	No surgery	No	41~50	No	Yes	1	1	No	Yes	Yes	Yes
train	6269551	2011	Female	998	0	1	1	Yes	43	46	2010~2013	White	Married	ILC/Others	9	T4	N1	No surgery	No	41~50	Yes	Yes	0	1	No	No	No	Yes
train	6271344	2011	Female	80	5	14	3	Yes	17	37	2010~2013	Black	Married	IDC	9	T4	N3	BCS	Yes	18~40	No	Yes	0	1	No	No	Yes	No
train	6275003	2011	Female	999	1	0	98	Yes	5	47	2010~2013	White	Unmarried	IDC	9	T4	N3	No surgery	No	41~50	Yes	Yes	1	1	Yes	No	Yes	Yes
train	6283640	2011	Female	48	0	1	1	Yes	10	73	2010~2013	White	Married	IDC	9	T4	N1	No surgery	No	>70	No	Yes	1	1	No	No	No	No
train	6290502	2011	Female	23	0	0	98	Yes	2	69	2010~2013	White	Married	ILC/Others	9	T2	N1	No surgery	No	61~70	Yes	Yes	1	1	No	No	No	Yes
train	6297852	2012	Female	25	6	8	8	Yes	31	55	2010~2013	Black	Unmarried	IDC	9	T2	N2	Mastectomy	Yes	51~60	No	Yes	1	1	No	Yes	No	No
train	6300804	2012	Female	75	1	0	98	No/Unknown	1	63	2010~2013	Black	Unmarried	IDC	9	T3	N1	No surgery	No	61~70	No	No	1	1	No	Yes	No	No
train	6302908	2012	Female	82	3	0	98	Yes	3	67	2010~2013	White	Unmarried	IDC	9	T4	N2	Mastectomy	Yes	61~70	No	Yes	0	1	No	Yes	No	No
train	6303625	2012	Female	11	3	14	4	No/Unknown	2	74	2010~2013	White	Unmarried	ILC/Others	9	T4	N1	Mastectomy	Yes	>70	No	No	1	1	No	Yes	Yes	No
train	6315789	2012	Female	29	1	95	95	Yes	13	57	2010~2013	White	Married	IDC	9	T2	N1	No surgery	No	51~60	Yes	Yes	1	1	No	No	No	Yes
train	6331362	2012	Female	30	0	0	98	No/Unknown	8	79	2010~2013	White	Unmarried	IDC	9	T2	N1	No surgery	No	>70	No	No	0	1	No	No	No	Yes
train	6332910	2012	Female	65	5	9	2	Yes	27	56	2010~2013	White	Unmarried	IDC	9	T4	N1	Mastectomy	Yes	51~60	Yes	Yes	1	1	No	No	Yes	No
train	6343392	2013	Female	51	5	95	95	Yes	65	35	2010~2013	White	Married	IDC	9	T3	N1	Mastectomy	Yes	18~40	No	Yes	0	0	No	Yes	No	No
train	6345910	2013	Female	43	1	0	98	Yes	13	90	2010~2013	White	Unmarried	IDC	9	T3	N1	No surgery	No	>70	No	Yes	1	1	No	Yes	Yes	No
train	6348666	2013	Female	32	1	0	98	Yes	36	66	2010~2013	White	Unmarried	IDC	9	T3	N1	No surgery	No	61~70	No	Yes	1	1	No	Yes	No	No
train	6351305	2013	Female	40	1	95	95	Yes	3	57	2010~2013	White	Unmarried	IDC	9	T2	N1	No surgery	No	51~60	No	Yes	1	1	No	No	No	No
train	6351852	2013	Female	40	3	6	3	Yes	23	52	2010~2013	White	Unmarried	ILC/Others	9	T2	N1	BCS	Yes	51~60	Yes	Yes	1	1	No	No	No	No
train	6357390	2013	Female	998	1	0	98	No/Unknown	2	95	2010~2013	White	Unmarried	ILC/Others	9	T4	N1	No surgery	No	>70	No	No	1	1	No	Yes	No	Yes
train	6360242	2013	Female	25	0	0	98	No/Unknown	5	34	2010~2013	White	Married	ILC/Others	9	T2	N1	No surgery	No	18~40	No	No	0	1	No	No	No	Yes
train	6374935	2014	Female	40	1	1	1	Yes	3	58	2014~2017	Black	Married	ILC/Others	9	T2	N1	No surgery	No	51~60	No	Yes	1	1	No	Yes	No	Yes
train	6376486	2014	Female	27	5	6	0	Yes	59	49	2014~2017	White	Married	IDC	9	T2	N3	BCS	Yes	41~50	Yes	Yes	0	0	No	No	No	No
train	6378954	2014	Female	30	3	2	0	Yes	24	67	2014~2017	White	Married	ILC/Others	9	T2	N0	Mastectomy	Yes	61~70	No	Yes	1	1	No	No	No	No
train	6390148	2014	Female	57	0	95	95	Yes	4	60	2014~2017	White	Married	IDC	9	T4	N1	No surgery	No	51~60	Yes	Yes	1	1	No	No	No	Yes
train	6390937	2014	Female	115	0	10	0	Yes	57	51	2014~2017	White	Unmarried	ILC/Others	9	T4	N1	Mastectomy	Yes	51~60	No	Yes	0	0	No	No	Yes	Yes
train	6401570	2014	Female	999	1	0	98	Yes	11	54	2014~2017	White	Married	IDC	9	T4	N3	No surgery	No	51~60	Yes	Yes	1	1	No	Yes	No	Yes
train	6410083	2014	Female	51	1	0	98	Yes	1	73	2014~2017	White	Unmarried	ILC/Others	9	T4	N1	No surgery	No	>70	No	Yes	1	1	Yes	No	Yes	No
train	6412981	2015	Female	60	0	95	95	No/Unknown	1	38	2014~2017	Black	Unmarried	IDC	9	T3	N1	No surgery	No	18~40	Yes	No	1	1	No	No	No	Yes
train	6418625	2015	Female	30	1	0	98	Yes	14	57	2014~2017	Black	Unmarried	IDC	9	T2	N3	No surgery	No	51~60	Yes	Yes	1	1	Yes	No	Yes	Yes
train	6428289	2015	Female	53	1	95	95	Yes	19	54	2014~2017	White	Married	IDC	9	T4	N3	No surgery	No	51~60	Yes	Yes	1	1	Yes	No	Yes	No
train	6431135	2015	Female	26	1	0	98	Yes	10	77	2014~2017	White	Unmarried	IDC	9	T2	N0	No surgery	No	>70	No	Yes	1	1	No	No	Yes	No
train	6444520	2015	Female	999	1	0	98	Yes	6	52	2014~2017	Black	Unmarried	ILC/Others	9	T4	N3	No surgery	No	51~60	No	Yes	1	1	No	No	Yes	Yes
train	6447892	2015	Female	80	1	0	98	No/Unknown	5	82	2014~2017	White	Unmarried	ILC/Others	9	T4	N2	No surgery	No	>70	Yes	No	1	1	No	No	No	Yes
train	6449445	2015	Female	155	1	95	95	Yes	22	71	2014~2017	White	Unmarried	IDC	9	T4	N3	No surgery	No	>70	No	Yes	0	1	No	No	No	Yes
train	10921887	2012	Female	25	3	7	4	Yes	18	57	2010~2013	Black	Married	IDC	9	T2	N2	Mastectomy	Yes	51~60	Yes	Yes	1	1	No	No	No	Yes
train	11273411	2010	Female	43	3	0	98	Yes	7	60	2010~2013	White	Married	IDC	9	T4	N1	BCS	Yes	51~60	Yes	Yes	1	1	No	Yes	Yes	Yes
train	11275018	2010	Female	95	1	95	0	Yes	9	65	2010~2013	Black	Unmarried	IDC	9	T3	N0	No surgery	No	61~70	Yes	Yes	1	1	Yes	No	Yes	No
train	11282979	2010	Female	78	3	20	8	Yes	10	44	2010~2013	Black	Married	IDC	9	T3	N2	Mastectomy	Yes	41~50	No	Yes	1	1	No	No	Yes	Yes
train	11284402	2010	Female	44	5	4	0	Yes	104	54	2010~2013	White	Married	IDC	9	T2	N0	Mastectomy	Yes	51~60	No	Yes	0	0	No	Yes	No	No
train	11284572	2010	Female	15	3	0	98	Yes	58	66	2010~2013	White	Unmarried	IDC	9	T1	N0	BCS	Yes	61~70	No	Yes	1	1	No	No	No	No
train	11284621	2010	Female	20	0	95	95	Yes	102	55	2010~2013	Black	Married	IDC	9	T1	N1	BCS	Yes	51~60	Yes	Yes	0	0	No	No	No	No
train	11290633	2010	Female	998	6	4	4	Yes	14	58	2010~2013	White	Unmarried	IDC	9	T4	N3	Mastectomy	Yes	51~60	Yes	Yes	1	1	No	Yes	Yes	No
train	11291451	2010	Female	50	0	0	98	Yes	5	64	2010~2013	White	Married	IDC	9	T4	N3	No surgery	No	61~70	No	Yes	1	1	No	No	Yes	No
train	11291579	2010	Female	70	0	0	98	No/Unknown	1	77	2010~2013	White	Married	ILC/Others	9	T4	N3	No surgery	No	>70	No	No	1	1	No	No	No	No
train	11293869	2010	Female	30	0	0	98	Yes	10	54	2010~2013	White	Unmarried	IDC	9	T2	N0	No surgery	No	51~60	Yes	Yes	1	1	No	Yes	No	Yes
train	11294377	2010	Female	90	5	4	4	Yes	20	50	2010~2013	Black	Unmarried	IDC	9	T3	N1	BCS	Yes	41~50	Yes	Yes	1	1	Yes	No	No	No
train	11297349	2010	Female	145	3	3	1	No/Unknown	5	52	2010~2013	White	Married	IDC	9	T4	N1	Mastectomy	Yes	51~60	No	No	1	1	No	No	Yes	No
train	11298539	2010	Female	30	3	19	5	Yes	5	43	2010~2013	Black	Unmarried	IDC	9	T2	N2	Mastectomy	Yes	41~50	Yes	Yes	1	1	No	No	No	Yes
train	11303085	2011	Female	90	5	32	0	Yes	18	52	2010~2013	White	Married	IDC	9	T4	N0	Mastectomy	Yes	51~60	No	Yes	1	1	No	Yes	Yes	No
train	11304548	2010	Female	134	0	0	98	Yes	2	58	2010~2013	Black	Unmarried	ILC/Others	9	T3	N1	No surgery	No	51~60	Yes	Yes	1	1	Yes	No	Yes	Yes
train	11310043	2013	Female	140	5	95	95	Yes	4	55	2010~2013	White	Married	IDC	9	T4	N2	No surgery	No	51~60	Yes	Yes	1	1	No	Yes	Yes	Yes
train	11311436	2010	Female	120	0	0	98	Yes	4	67	2010~2013	Black	Married	IDC	9	T4	N1	No surgery	No	61~70	No	Yes	1	1	No	No	Yes	Yes
train	11311988	2011	Female	57	5	3	0	Yes	91	40	2010~2013	Black	Unmarried	IDC	9	T4	N0	BCS	Yes	18~40	Yes	Yes	0	0	No	No	No	Yes
train	11313223	2011	Female	16	0	0	98	Yes	2	51	2010~2013	Black	Married	IDC	9	T1	N0	No surgery	No	51~60	No	Yes	0	1	No	No	No	Yes
train	11314191	2010	Female	30	3	23	0	No/Unknown	4	54	2010~2013	Black	Unmarried	IDC	9	T2	N0	Mastectomy	Yes	51~60	Yes	No	0	1	No	No	No	Yes
train	11314198	2011	Female	25	1	95	95	Yes	13	80	2010~2013	Black	Married	IDC	9	T4	N1	No surgery	No	>70	Yes	Yes	1	1	No	Yes	Yes	Yes
train	11316206	2011	Female	17	6	6	0	Yes	27	52	2010~2013	White	Married	IDC	9	T1	N0	Mastectomy	Yes	51~60	No	Yes	1	1	No	Yes	No	No
train	11316743	2010	Female	95	0	0	98	Yes	15	77	2010~2013	White	Married	IDC	9	T3	N0	No surgery	No	>70	Yes	Yes	1	1	No	No	Yes	No
train	11327607	2011	Female	46	0	95	95	No/Unknown	2	75	2010~2013	White	Married	IDC	9	T2	N3	No surgery	No	>70	No	No	0	1	No	No	No	No
train	11327770	2011	Female	24	0	95	95	No/Unknown	5	86	2010~2013	White	Married	IDC	9	T2	N1	No surgery	No	>70	Yes	No	1	1	No	Yes	No	Yes
train	11328415	2011	Female	13	0	95	95	Yes	15	70	2010~2013	White	Unmarried	IDC	9	T1	N2	No surgery	No	61~70	No	Yes	1	1	No	No	No	Yes
train	11331013	2011	Female	60	0	95	95	Yes	15	67	2010~2013	Black	Married	IDC	9	T4	N1	No surgery	No	61~70	No	Yes	1	1	No	Yes	No	No
train	11333658	2011	Female	998	0	95	95	Yes	13	69	2010~2013	Black	Unmarried	ILC/Others	9	T4	N1	No surgery	No	61~70	No	Yes	1	1	No	No	No	Yes
train	11334700	2011	Female	75	6	8	5	Yes	15	40	2010~2013	Black	Unmarried	IDC	9	T4	N2	Mastectomy	Yes	18~40	Yes	Yes	1	1	No	Yes	No	Yes
train	11339111	2011	Female	100	0	95	95	No/Unknown	1	82	2010~2013	Black	Married	IDC	9	T4	N1	No surgery	No	>70	No	No	0	1	No	No	No	No
train	11340424	2011	Female	104	0	0	98	Yes	8	67	2010~2013	Black	Married	IDC	9	T4	N1	No surgery	No	61~70	No	Yes	1	1	No	Yes	Yes	No
train	11341341	2011	Female	51	3	0	98	No/Unknown	12	82	2010~2013	White	Unmarried	IDC	9	T3	N0	BCS	Yes	>70	No	No	0	1	No	No	Yes	No
train	11341862	2011	Female	45	5	25	0	Yes	94	45	2010~2013	White	Unmarried	IDC	9	T2	N3	Mastectomy	Yes	41~50	Yes	Yes	0	0	No	No	No	No
train	11342275	2011	Female	35	0	98	95	No/Unknown	2	68	2010~2013	White	Unmarried	IDC	9	T2	N1	No surgery	No	61~70	Yes	No	1	1	No	Yes	Yes	Yes
train	11343011	2012	Female	46	5	3	0	Yes	83	52	2010~2013	White	Married	IDC	9	T2	N0	BCS	Yes	51~60	Yes	Yes	0	0	No	No	No	No
train	11349001	2012	Female	140	0	0	98	No/Unknown	1	76	2010~2013	Black	Unmarried	IDC	9	T4	N3	No surgery	No	>70	Yes	No	1	1	No	No	No	Yes
train	11349076	2012	Female	140	5	9	95	Yes	81	27	2010~2013	Black	Unmarried	IDC	9	T4	N1	Mastectomy	Yes	18~40	No	Yes	0	0	No	No	Yes	No
train	11352390	2012	Female	30	3	6	1	Yes	4	75	2010~2013	Black	Married	ILC/Others	9	T2	N1	BCS	Yes	>70	No	Yes	0	1	No	Yes	No	No
train	11373611	2012	Female	48	3	97	97	No/Unknown	3	65	2010~2013	White	Unmarried	IDC	9	T4	N1	Mastectomy	Yes	61~70	No	No	1	1	No	No	Yes	No
train	11373722	2012	Female	106	0	0	98	Yes	12	50	2010~2013	Black	Unmarried	IDC	9	T3	N2	No surgery	No	41~50	No	Yes	1	1	No	Yes	Yes	No
train	11378306	2013	Female	80	1	95	95	Yes	11	57	2010~2013	Black	Unmarried	IDC	9	T4	N1	No surgery	No	51~60	Yes	Yes	0	1	No	No	No	Yes
train	11381963	2012	Female	70	1	95	95	No/Unknown	1	58	2010~2013	White	Unmarried	IDC	9	T4	N1	No surgery	No	51~60	No	No	1	1	No	Yes	No	No
train	11383555	2012	Female	37	1	0	98	Yes	5	54	2010~2013	Black	Unmarried	IDC	9	T2	N1	No surgery	No	51~60	Yes	Yes	1	1	Yes	No	No	No
train	11390546	2013	Female	100	0	0	98	Yes	11	62	2010~2013	White	Married	IDC	9	T4	N1	No surgery	No	61~70	Yes	Yes	1	1	Yes	Yes	Yes	Yes
train	11391198	2013	Female	70	1	95	95	Yes	14	39	2010~2013	White	Unmarried	IDC	9	T4	N1	No surgery	No	18~40	No	Yes	1	1	No	No	No	Yes
train	11394765	2012	Female	998	5	5	1	Yes	6	51	2010~2013	Black	Married	IDC	9	T4	N1	Mastectomy	Yes	51~60	No	Yes	1	1	No	No	No	No
train	11395014	2012	Female	10	6	12	2	Yes	72	63	2010~2013	White	Married	IDC	9	T1	N1	Mastectomy	Yes	61~70	No	Yes	0	0	No	Yes	No	No
train	11398186	2013	Female	32	3	3	0	Yes	58	61	2010~2013	Black	Unmarried	IDC	9	T2	N0	BCS	Yes	61~70	Yes	Yes	0	1	No	Yes	Yes	No
train	11407858	2013	Female	100	5	11	95	Yes	21	72	2010~2013	Black	Married	IDC	9	T4	N3	Mastectomy	Yes	>70	Yes	Yes	1	1	No	No	No	Yes
train	11409219	2012	Female	50	3	0	98	No/Unknown	3	88	2010~2013	White	Unmarried	IDC	9	T2	N0	Mastectomy	Yes	>70	No	No	1	1	No	No	Yes	No
train	11414535	2013	Female	103	5	15	15	Yes	25	65	2010~2013	White	Unmarried	IDC	9	T4	N3	Mastectomy	Yes	61~70	Yes	Yes	1	1	No	Yes	No	Yes
train	11419481	2014	Female	21	0	0	98	Yes	10	66	2014~2017	Black	Married	IDC	9	T2	N1	No surgery	No	61~70	Yes	Yes	1	1	No	Yes	Yes	Yes
train	11425567	2013	Female	35	3	18	18	Yes	65	85	2010~2013	White	Married	IDC	9	T2	N3	Mastectomy	Yes	>70	Yes	Yes	0	0	No	No	No	Yes
train	11426144	2014	Female	53	0	95	95	Yes	22	40	2014~2017	Black	Unmarried	IDC	9	T3	N3	No surgery	No	18~40	No	Yes	0	1	No	No	Yes	No
train	11428230	2013	Female	25	5	23	3	Yes	62	70	2010~2013	Black	Married	IDC	9	T2	N1	Mastectomy	Yes	61~70	Yes	Yes	0	0	No	No	No	Yes
train	11429910	2013	Female	63	5	7	0	Yes	14	61	2010~2013	Black	Unmarried	IDC	9	T3	N2	Mastectomy	Yes	61~70	Yes	Yes	1	1	No	No	Yes	No
train	11430745	2014	Female	62	5	1	0	Yes	13	28	2014~2017	Black	Unmarried	IDC	9	T3	N2	BCS	Yes	18~40	Yes	Yes	1	1	No	No	No	Yes
train	11437138	2014	Female	998	0	95	95	Yes	8	39	2014~2017	Black	Unmarried	IDC	9	T4	N3	No surgery	No	18~40	No	Yes	0	1	No	No	No	No
train	11438419	2013	Female	999	0	0	98	No/Unknown	15	86	2010~2013	Black	Unmarried	ILC/Others	9	T4	N1	No surgery	No	>70	No	No	1	1	No	No	Yes	No
train	11443830	2014	Female	800	5	8	6	Yes	28	65	2014~2017	White	Married	IDC	9	T4	N1	Mastectomy	Yes	61~70	No	Yes	1	1	No	Yes	Yes	No
train	11443851	2014	Female	40	1	95	95	Yes	1	67	2014~2017	White	Married	IDC	9	T4	N3	No surgery	No	61~70	No	Yes	1	1	No	No	Yes	No
train	11445120	2014	Female	100	0	95	95	No/Unknown	2	62	2014~2017	Black	Unmarried	IDC	9	T4	N2	No surgery	No	61~70	No	No	1	1	No	Yes	Yes	No
train	11445273	2014	Female	62	1	1	0	Yes	9	65	2014~2017	White	Unmarried	IDC	9	T4	N0	No surgery	No	61~70	No	Yes	1	1	No	No	Yes	No
train	11446772	2014	Female	33	0	0	98	Yes	34	41	2014~2017	White	Unmarried	IDC	9	T2	N0	No surgery	No	41~50	No	Yes	1	1	No	Yes	No	No
train	11447371	2014	Female	52	5	14	14	Yes	6	70	2014~2017	White	Unmarried	IDC	9	T4	N3	Mastectomy	Yes	61~70	No	Yes	1	1	No	Yes	No	Yes
train	11448170	2014	Female	69	6	0	98	Yes	22	59	2014~2017	White	Unmarried	IDC	9	T4	N0	Mastectomy	Yes	51~60	No	Yes	0	1	No	No	No	No
train	11448447	2014	Female	150	6	13	0	Yes	13	80	2014~2017	Black	Married	IDC	9	T4	N1	Mastectomy	Yes	>70	No	Yes	1	1	No	Yes	No	No
train	11451337	2014	Female	43	0	0	98	No/Unknown	1	70	2014~2017	White	Unmarried	ILC/Others	9	T4	N2	No surgery	No	61~70	Yes	No	1	1	Yes	Yes	No	Yes
train	11459462	2014	Female	21	3	0	98	Yes	2	69	2014~2017	White	Unmarried	IDC	9	T2	N3	BCS	Yes	61~70	No	Yes	1	1	No	Yes	No	No
train	11462485	2014	Female	87	0	0	98	Yes	4	53	2014~2017	Black	Unmarried	IDC	9	T4	N3	No surgery	No	51~60	Yes	Yes	1	1	No	No	Yes	No
train	11467656	2014	Female	100	0	0	98	Yes	12	83	2014~2017	White	Unmarried	IDC	9	T4	N3	No surgery	No	>70	No	Yes	0	1	No	No	Yes	Yes
train	11469216	2015	Female	998	1	0	98	Yes	10	74	2014~2017	Black	Unmarried	ILC/Others	9	T4	N3	No surgery	No	>70	Yes	Yes	1	1	No	Yes	Yes	Yes
train	11471325	2014	Female	31	0	0	98	No/Unknown	26	62	2014~2017	Black	Unmarried	ILC/Others	9	T2	N0	No surgery	No	61~70	No	No	0	0	No	No	No	Yes
train	11477138	2013	Female	106	0	95	95	No/Unknown	2	45	2010~2013	White	Unmarried	IDC	9	T4	N3	No surgery	No	41~50	No	No	1	1	No	Yes	No	Yes
train	11478023	2015	Female	60	5	11	1	Yes	17	61	2014~2017	White	Unmarried	IDC	9	T4	N2	Mastectomy	Yes	61~70	Yes	Yes	1	1	No	No	No	Yes
train	11480438	2015	Female	999	0	0	98	Yes	11	54	2014~2017	White	Married	IDC	9	T4	N3	No surgery	No	51~60	Yes	Yes	1	1	No	No	No	Yes
train	11483081	2015	Female	46	5	10	95	Yes	40	55	2014~2017	White	Married	IDC	9	T2	N3	Mastectomy	Yes	51~60	Yes	Yes	0	0	No	No	No	No
train	11485481	2015	Female	25	0	0	98	Yes	20	60	2014~2017	White	Married	IDC	9	T2	N0	No surgery	No	51~60	No	Yes	1	1	No	Yes	No	Yes
train	11485562	2015	Female	43	5	10	95	Yes	46	40	2014~2017	White	Married	IDC	9	T4	N3	Mastectomy	Yes	18~40	Yes	Yes	0	0	No	No	Yes	No
train	11486278	2015	Female	30	0	95	95	Yes	7	59	2014~2017	Black	Unmarried	IDC	9	T2	N1	No surgery	No	51~60	No	Yes	1	1	No	No	No	Yes
train	11490529	2015	Female	150	0	95	95	Yes	12	66	2014~2017	White	Unmarried	IDC	9	T3	N3	No surgery	No	61~70	Yes	Yes	1	1	No	Yes	Yes	Yes
train	11490624	2015	Female	99	0	95	95	No/Unknown	2	44	2014~2017	Black	Unmarried	IDC	9	T3	N1	No surgery	No	41~50	No	No	1	1	No	Yes	No	No
train	11491559	2015	Female	52	1	0	98	Yes	28	74	2014~2017	White	Unmarried	IDC	9	T3	N1	No surgery	No	>70	No	Yes	1	1	No	Yes	Yes	Yes
train	11493325	2015	Female	35	0	0	98	Yes	8	55	2014~2017	White	Unmarried	IDC	9	T2	N2	No surgery	No	51~60	Yes	Yes	1	1	No	No	No	Yes
train	11500104	2015	Female	16	5	5	3	Yes	29	61	2014~2017	Black	Unmarried	IDC	9	T1	N1	BCS	Yes	61~70	No	Yes	1	1	No	No	No	No
train	11500658	2015	Female	34	1	0	98	Yes	18	61	2014~2017	Black	Unmarried	IDC	9	T2	N0	No surgery	No	61~70	Yes	Yes	1	1	No	Yes	No	Yes
train	11504026	2015	Female	22	3	11	11	Yes	14	80	2014~2017	White	Married	IDC	9	T4	N3	Mastectomy	Yes	>70	No	Yes	1	1	No	Yes	No	No
train	11516943	2015	Female	33	0	0	98	Yes	9	78	2014~2017	White	Married	ILC/Others	9	T2	N1	No surgery	No	>70	No	Yes	1	1	No	Yes	Yes	No
train	11524598	2015	Female	999	0	0	98	Yes	4	58	2014~2017	Black	Married	IDC	9	T4	N1	No surgery	No	51~60	No	Yes	1	1	No	No	No	Yes
train	15896723	2010	Female	50	1	95	95	Yes	29	44	2010~2013	Black	Unmarried	IDC	9	T2	N3	No surgery	No	41~50	No	Yes	1	1	No	No	No	Yes
train	15906763	2010	Female	80	0	95	95	Yes	12	43	2010~2013	Black	Unmarried	IDC	9	T3	N2	No surgery	No	41~50	No	Yes	1	1	No	Yes	No	Yes
train	15907597	2011	Female	19	1	0	98	No/Unknown	22	66	2010~2013	Black	Unmarried	IDC	9	T1	N0	No surgery	No	61~70	No	No	1	1	No	No	Yes	No
train	15908321	2011	Female	27	3	0	98	Yes	29	59	2010~2013	Black	Married	IDC	9	T2	N1	BCS	Yes	51~60	Yes	Yes	0	0	Yes	Yes	Yes	Yes
train	15909050	2011	Female	40	6	13	11	Yes	15	40	2010~2013	White	Married	IDC	9	T2	N3	BCS	Yes	18~40	Yes	Yes	1	1	No	No	Yes	No
train	15910849	2011	Female	25	0	0	98	Yes	4	68	2010~2013	Black	Unmarried	IDC	9	T2	N1	No surgery	No	61~70	Yes	Yes	1	1	No	Yes	No	Yes
train	15914105	2011	Female	46	3	20	13	No/Unknown	3	82	2010~2013	White	Unmarried	IDC	9	T4	N3	Mastectomy	Yes	>70	No	No	1	1	No	No	No	No
train	15917488	2011	Female	86	0	0	98	Yes	36	81	2010~2013	Black	Unmarried	ILC/Others	9	T4	N3	No surgery	No	>70	Yes	Yes	1	1	No	No	No	Yes
train	15941778	2013	Female	995	1	0	98	No/Unknown	13	56	2010~2013	White	Unmarried	ILC/Others	9	T2	N0	No surgery	No	51~60	No	No	1	1	No	No	No	Yes
train	15942144	2014	Female	200	3	0	98	Yes	2	68	2014~2017	Black	Married	IDC	9	T4	N1	Mastectomy	Yes	61~70	No	Yes	1	1	No	No	Yes	Yes
train	15947788	2014	Female	62	0	95	0	No/Unknown	3	71	2014~2017	Black	Unmarried	IDC	9	T3	N0	No surgery	No	>70	No	No	0	1	No	No	Yes	No
train	15950653	2014	Female	75	3	18	13	No/Unknown	11	78	2014~2017	Black	Unmarried	IDC	9	T4	N3	Mastectomy	Yes	>70	No	No	1	1	No	No	Yes	No
train	15953785	2014	Female	999	5	10	7	Yes	48	54	2014~2017	White	Married	IDC	9	T4	N3	Mastectomy	Yes	51~60	Yes	Yes	0	0	No	No	No	No
train	15958310	2014	Female	60	6	18	18	Yes	13	48	2014~2017	Black	Married	IDC	9	T4	N2	Mastectomy	Yes	41~50	Yes	Yes	1	1	No	No	No	No
train	15958952	2014	Female	100	1	0	98	No/Unknown	10	82	2014~2017	Black	Unmarried	IDC	9	T4	N0	No surgery	No	>70	Yes	No	0	1	No	Yes	No	No
train	15969951	2015	Female	30	1	96	99	Yes	24	43	2014~2017	Black	Married	ILC/Others	9	T4	N0	No surgery	No	41~50	No	Yes	1	1	Yes	No	Yes	No
train	15973128	2015	Female	42	1	0	98	Yes	6	82	2014~2017	Black	Unmarried	IDC	9	T2	N1	Unknown	No	>70	No	Yes	1	1	No	No	Yes	Yes
train	17836231	2015	Female	12	3	95	95	Yes	42	83	2014~2017	White	Married	IDC	9	T1	N3	No surgery	No	>70	No	Yes	0	0	No	No	No	No
train	17854316	2010	Female	45	5	20	4	Yes	25	46	2010~2013	White	Married	IDC	9	T2	N1	Mastectomy	Yes	41~50	Yes	Yes	1	1	No	Yes	Yes	No
train	17857629	2010	Female	63	3	12	1	Yes	13	46	2010~2013	White	Married	IDC	9	T3	N1	Mastectomy	Yes	41~50	No	Yes	1	1	No	Yes	No	No
train	17861827	2010	Female	25	1	0	98	Yes	10	47	2010~2013	White	Unmarried	IDC	9	T2	N0	No surgery	No	41~50	No	Yes	1	1	No	No	No	No
train	17863446	2010	Female	45	5	2	2	Yes	22	42	2010~2013	White	Unmarried	ILC/Others	9	T4	N3	Mastectomy	Yes	41~50	Yes	Yes	1	1	No	No	No	No
train	17865399	2010	Female	999	5	0	98	Yes	12	39	2010~2013	White	Unmarried	IDC	9	T4	N3	Mastectomy	Yes	18~40	No	Yes	1	1	No	No	No	No
train	17869430	2010	Female	80	3	13	8	Yes	5	55	2010~2013	White	Unmarried	IDC	9	T4	N2	Mastectomy	Yes	51~60	No	Yes	1	1	No	Yes	No	No
train	17892229	2011	Female	70	0	0	98	No/Unknown	6	81	2010~2013	White	Unmarried	IDC	9	T4	N3	No surgery	No	>70	No	No	1	1	No	No	Yes	No
train	17892237	2011	Female	30	0	1	1	Yes	3	79	2010~2013	White	Married	IDC	9	T2	N1	No surgery	No	>70	No	Yes	0	1	No	Yes	No	Yes
train	17892524	2011	Female	51	5	3	2	Yes	19	64	2010~2013	White	Unmarried	IDC	9	T4	N3	Mastectomy	Yes	61~70	Yes	Yes	1	1	No	No	No	Yes
train	17901363	2011	Female	998	5	1	0	Yes	6	40	2010~2013	White	Married	IDC	9	T4	N3	Mastectomy	Yes	18~40	Yes	Yes	1	1	Yes	Yes	Yes	Yes
train	17903509	2011	Female	17	0	0	98	Yes	24	46	2010~2013	White	Married	IDC	9	T4	N2	No surgery	No	41~50	No	Yes	1	1	No	No	Yes	No
train	17906848	2011	Female	90	1	95	95	Yes	14	48	2010~2013	White	Married	IDC	9	T3	N3	No surgery	No	41~50	No	Yes	1	1	No	Yes	No	Yes
train	17908680	2011	Female	58	0	95	95	Yes	30	51	2010~2013	White	Married	IDC	9	T3	N1	No surgery	No	51~60	No	Yes	1	1	No	Yes	Yes	No
train	17912811	2012	Female	60	3	12	8	Yes	6	49	2010~2013	White	Married	IDC	9	T3	N2	BCS	Yes	41~50	No	Yes	1	1	No	Yes	No	No
train	17913425	2012	Female	998	5	3	0	Yes	6	57	2010~2013	White	Unmarried	ILC/Others	9	T4	N1	Mastectomy	Yes	51~60	No	Yes	1	1	No	No	Yes	No
train	17924403	2012	Female	999	0	0	98	No/Unknown	4	86	2010~2013	White	Unmarried	ILC/Others	9	T4	N1	No surgery	No	>70	No	No	1	1	No	No	No	Yes
train	17928392	2012	Female	100	6	6	6	Yes	41	46	2010~2013	Black	Unmarried	IDC	9	T4	N2	Mastectomy	Yes	41~50	Yes	Yes	1	1	No	No	No	Yes
train	17929339	2012	Female	998	5	1	1	Yes	15	56	2010~2013	White	Unmarried	IDC	9	T4	N1	Mastectomy	Yes	51~60	Yes	Yes	1	1	No	No	Yes	No
train	17935187	2012	Female	50	3	8	5	No/Unknown	6	88	2010~2013	White	Married	IDC	9	T2	N2	Mastectomy	Yes	>70	No	No	1	1	No	No	Yes	No
train	17950249	2013	Female	48	5	17	1	Yes	18	43	2010~2013	White	Unmarried	IDC	9	T4	N1	Mastectomy	Yes	41~50	No	Yes	1	1	No	No	Yes	No
train	17951066	2013	Female	85	3	12	3	Yes	68	52	2010~2013	White	Married	IDC	9	T3	N1	Mastectomy	Yes	51~60	No	Yes	0	0	No	No	No	No
train	17952537	2013	Female	20	0	95	95	Yes	27	63	2010~2013	White	Married	IDC	9	T1	N1	No surgery	No	61~70	No	Yes	1	1	No	No	No	No
train	17952941	2013	Female	40	0	0	98	Yes	13	68	2010~2013	White	Married	ILC/Others	9	T4	N1	No surgery	No	61~70	No	Yes	1	1	No	No	No	No
train	17957008	2013	Female	30	5	19	3	Yes	29	57	2010~2013	White	Married	IDC	9	T2	N1	Mastectomy	Yes	51~60	Yes	Yes	1	1	No	No	No	Yes
train	17961141	2013	Female	80	5	11	1	Yes	62	33	2010~2013	White	Unmarried	IDC	9	T3	N3	Mastectomy	Yes	18~40	No	Yes	0	0	No	No	No	No
train	17963084	2013	Female	27	5	0	98	Yes	38	51	2010~2013	White	Married	IDC	9	T2	N3	Mastectomy	Yes	51~60	No	Yes	1	1	No	Yes	No	Yes
train	17964875	2013	Female	28	0	0	98	Yes	20	59	2010~2013	White	Unmarried	IDC	9	T2	N1	No surgery	No	51~60	No	Yes	1	1	No	No	Yes	Yes
train	17967902	2013	Female	999	0	95	95	Yes	20	32	2010~2013	White	Unmarried	IDC	9	T4	N3	No surgery	No	18~40	No	Yes	1	1	No	No	Yes	Yes
train	17969598	2014	Female	50	0	0	98	Yes	1	80	2014~2017	White	Unmarried	ILC/Others	9	T2	N0	No surgery	No	>70	No	Yes	1	1	No	No	Yes	Yes
train	17973978	2014	Female	24	0	0	98	Yes	1	46	2014~2017	White	Married	ILC/Others	9	T2	N0	No surgery	No	41~50	Yes	Yes	1	1	Yes	No	No	Yes
train	17976784	2013	Female	22	3	11	3	Yes	5	58	2010~2013	White	Married	IDC	9	T2	N1	Mastectomy	Yes	51~60	Yes	Yes	1	1	Yes	No	Yes	Yes
train	17977507	2014	Female	12	1	95	95	Yes	21	54	2014~2017	White	Married	ILC/Others	9	T1	N1	No surgery	No	51~60	No	Yes	1	1	No	No	No	No
train	17977657	2014	Female	19	5	1	0	Yes	51	60	2014~2017	White	Married	IDC	9	T1	N0	Mastectomy	Yes	51~60	No	Yes	0	0	No	No	Yes	No
train	17981904	2013	Female	147	5	0	98	Yes	23	72	2010~2013	White	Married	IDC	9	T4	N1	Mastectomy	Yes	>70	Yes	Yes	1	1	No	No	No	Yes
train	17985845	2014	Female	12	3	3	0	Yes	59	77	2014~2017	White	Married	IDC	9	T1	N0	BCS	Yes	>70	Yes	Yes	0	0	No	No	Yes	No
train	17991923	2015	Female	20	0	0	98	Yes	40	53	2014~2017	White	Married	IDC	9	T1	N1	No surgery	No	51~60	Yes	Yes	1	1	Yes	No	No	Yes
train	17993043	2015	Female	39	5	1	1	Yes	15	59	2014~2017	White	Married	IDC	9	T2	N1	Mastectomy	Yes	51~60	No	Yes	1	1	No	No	Yes	No
train	17995777	2015	Female	35	0	0	98	Yes	13	61	2014~2017	White	Unmarried	IDC	9	T2	N0	No surgery	No	61~70	Yes	Yes	1	1	Yes	Yes	No	Yes
train	18003236	2014	Female	9	3	0	98	Yes	12	66	2014~2017	White	Married	IDC	9	T4	N1	BCS	Yes	61~70	No	Yes	0	1	No	Yes	Yes	No
train	18003336	2015	Female	20	0	95	95	No/Unknown	3	77	2014~2017	White	Married	IDC	9	T1	N1	No surgery	No	>70	No	No	1	1	No	Yes	No	No
train	18016483	2015	Female	993	3	5	1	Yes	23	54	2014~2017	White	Unmarried	IDC	9	T4	N3	Mastectomy	Yes	51~60	Yes	Yes	1	1	No	No	No	No
train	18016635	2015	Female	50	0	95	95	No/Unknown	2	67	2014~2017	White	Unmarried	IDC	9	T2	N1	No surgery	No	61~70	Yes	No	1	1	Yes	No	Yes	No
train	18019893	2015	Female	100	0	0	98	Yes	13	37	2014~2017	White	Unmarried	IDC	9	T3	N3	No surgery	No	18~40	No	Yes	1	1	No	Yes	No	Yes
train	18020605	2015	Female	20	3	12	5	Yes	22	76	2014~2017	White	Unmarried	IDC	9	T4	N2	Mastectomy	Yes	>70	No	Yes	1	1	No	Yes	No	Yes
train	18032696	2015	Female	55	0	0	98	Yes	12	35	2014~2017	White	Unmarried	IDC	9	T3	N1	No surgery	No	18~40	No	Yes	1	1	No	Yes	Yes	No
train	18032798	2015	Female	100	0	0	98	Yes	14	54	2014~2017	White	Married	IDC	9	T4	N0	No surgery	No	51~60	No	Yes	1	1	No	Yes	No	Yes
train	21497569	2010	Female	10	1	0	98	Yes	20	59	2010~2013	White	Unmarried	IDC	9	T1	N0	No surgery	No	51~60	Yes	Yes	1	1	Yes	Yes	Yes	Yes
train	21500719	2010	Female	44	5	14	2	Yes	18	43	2010~2013	White	Married	IDC	9	T2	N1	BCS	Yes	41~50	Yes	Yes	1	1	No	Yes	No	No
train	21527084	2011	Female	998	1	0	98	Yes	6	49	2010~2013	White	Unmarried	ILC/Others	9	T4	N3	No surgery	No	41~50	No	Yes	1	1	No	No	No	No
train	21534647	2012	Female	995	1	95	95	Yes	5	61	2010~2013	White	Unmarried	ILC/Others	9	T2	N3	No surgery	No	61~70	No	Yes	1	1	No	No	Yes	Yes
train	21535337	2012	Female	35	6	9	1	Yes	59	49	2010~2013	White	Married	IDC	9	T2	N1	Mastectomy	Yes	41~50	Yes	Yes	1	1	No	No	No	Yes
train	21549387	2013	Female	74	1	0	98	Yes	5	66	2010~2013	White	Married	IDC	9	T4	N1	No surgery	No	61~70	No	Yes	1	1	No	Yes	No	Yes
train	21561917	2013	Female	998	5	17	17	Yes	37	63	2010~2013	White	Married	IDC	9	T4	N3	Mastectomy	Yes	61~70	Yes	Yes	1	1	No	No	No	No
train	21565064	2014	Female	40	1	0	98	Yes	22	61	2014~2017	White	Unmarried	IDC	9	T4	N1	No surgery	No	61~70	No	Yes	1	1	No	Yes	No	Yes
train	21565786	2013	Female	21	3	19	6	Yes	28	60	2010~2013	White	Married	IDC	9	T2	N2	BCS	Yes	51~60	Yes	Yes	0	1	No	Yes	No	No
train	21570317	2013	Female	17	3	0	98	No/Unknown	4	47	2010~2013	White	Married	IDC	9	T1	N0	BCS	Yes	41~50	No	No	1	1	No	No	No	Yes
train	21583967	2015	Female	30	3	98	0	Yes	4	62	2014~2017	White	Unmarried	IDC	9	T2	N2	BCS	Yes	61~70	Yes	Yes	1	1	Yes	No	No	Yes
train	21594144	2015	Female	32	1	95	95	No/Unknown	9	53	2014~2017	White	Unmarried	ILC/Others	9	T2	N1	No surgery	No	51~60	No	No	1	1	Yes	No	Yes	No
train	21610680	2015	Female	32	1	0	98	Yes	1	61	2014~2017	Black	Unmarried	IDC	9	T2	N0	No surgery	No	61~70	No	Yes	1	1	No	No	Yes	Yes
train	23153241	2011	Female	30	0	0	98	No/Unknown	6	60	2010~2013	White	Unmarried	IDC	9	T4	N3	No surgery	No	51~60	No	No	0	1	No	No	No	No
train	23413856	2013	Female	46	0	95	95	Yes	5	70	2010~2013	White	Unmarried	IDC	9	T2	N1	No surgery	No	61~70	No	Yes	1	1	No	Yes	No	No
train	23683095	2012	Female	30	0	0	98	No/Unknown	2	86	2010~2013	White	Unmarried	IDC	9	T2	N1	No surgery	No	>70	No	No	1	1	No	No	Yes	Yes
train	23952068	2010	Female	59	3	0	98	Yes	6	48	2010~2013	Black	Unmarried	IDC	9	T3	N3	No surgery	No	41~50	Yes	Yes	1	1	No	Yes	No	No
train	23957390	2010	Female	30	3	1	0	Yes	105	63	2010~2013	White	Married	IDC	9	T4	N0	BCS	Yes	61~70	Yes	Yes	0	0	No	No	No	No
train	23970609	2010	Female	85	3	22	22	No/Unknown	17	59	2010~2013	White	Married	ILC/Others	9	T3	N3	Mastectomy	Yes	51~60	No	No	1	1	No	No	No	No
train	23973838	2010	Female	25	5	17	1	Yes	31	47	2010~2013	White	Married	IDC	9	T2	N1	Mastectomy	Yes	41~50	Yes	Yes	1	1	No	No	No	No
train	23981050	2010	Female	63	5	15	15	Yes	8	61	2010~2013	Black	Unmarried	IDC	9	T3	N3	Mastectomy	Yes	61~70	Yes	Yes	1	1	No	No	No	Yes
train	23982935	2010	Female	43	5	21	95	Yes	99	76	2010~2013	Black	Unmarried	IDC	9	T4	N3	BCS	Yes	>70	Yes	Yes	0	0	No	No	Yes	No
train	23987153	2010	Female	60	9	95	95	Yes	9	49	2010~2013	White	Unmarried	IDC	9	T4	N3	No surgery	No	41~50	No	Yes	1	1	No	No	No	No
train	23995734	2010	Female	180	3	4	0	No/Unknown	96	42	2010~2013	Black	Married	ILC/Others	9	T4	N0	Mastectomy	Yes	41~50	No	No	0	0	No	No	Yes	No
train	23996432	2011	Female	55	0	95	95	Yes	13	66	2010~2013	White	Married	IDC	9	T3	N1	No surgery	No	61~70	Yes	Yes	1	1	No	No	Yes	Yes
train	23999761	2011	Female	34	3	3	1	Yes	86	60	2010~2013	White	Married	IDC	9	T2	N1	BCS	Yes	51~60	Yes	Yes	1	1	No	No	No	Yes
train	24016186	2011	Female	995	5	28	4	Yes	17	43	2010~2013	White	Married	IDC	9	T2	N1	Mastectomy	Yes	41~50	Yes	Yes	1	1	No	No	No	Yes
train	24018293	2011	Female	999	0	95	95	Yes	9	71	2010~2013	White	Unmarried	ILC/Others	9	T4	N3	No surgery	No	>70	Yes	Yes	1	1	No	Yes	No	No
train	24024580	2011	Female	16	0	95	95	Yes	63	65	2010~2013	White	Married	ILC/Others	9	T1	N1	No surgery	No	61~70	No	Yes	1	1	No	No	Yes	No
train	24030534	2011	Female	38	6	16	5	Yes	29	39	2010~2013	White	Married	IDC	9	T2	N2	Mastectomy	Yes	18~40	No	Yes	1	1	No	Yes	Yes	Yes
train	24034931	2011	Female	95	0	95	95	Yes	18	63	2010~2013	Black	Unmarried	IDC	9	T3	N1	No surgery	No	61~70	No	Yes	1	1	No	No	No	Yes
train	24038679	2011	Female	70	5	16	1	Yes	36	56	2010~2013	White	Married	IDC	9	T3	N1	BCS	Yes	51~60	Yes	Yes	1	1	No	Yes	No	Yes
train	24043462	2012	Female	40	0	0	98	Yes	15	81	2010~2013	White	Unmarried	IDC	9	T4	N3	BCS	Yes	>70	Yes	Yes	1	1	Yes	No	No	Yes
train	24059014	2012	Female	84	5	3	2	Yes	79	61	2010~2013	Black	Married	IDC	9	T4	N1	Mastectomy	Yes	61~70	Yes	Yes	0	0	No	No	Yes	Yes
train	24060601	2012	Female	15	0	0	98	Yes	5	69	2010~2013	White	Married	IDC	9	T1	N0	No surgery	No	61~70	No	Yes	1	1	No	Yes	No	Yes
train	24063366	2015	Female	40	0	1	1	Yes	7	56	2014~2017	White	Married	IDC	9	T4	N1	No surgery	No	51~60	No	Yes	1	1	No	No	No	Yes
train	24067460	2012	Female	999	0	95	95	Yes	5	79	2010~2013	White	Married	ILC/Others	9	T4	N1	No surgery	No	>70	Yes	Yes	1	1	No	No	No	Yes
train	24071799	2012	Female	64	5	5	1	Yes	35	50	2010~2013	White	Unmarried	IDC	9	T3	N1	BCS	Yes	41~50	Yes	Yes	1	1	No	No	No	No
train	24073039	2012	Female	15	3	4	1	Yes	18	51	2010~2013	White	Married	IDC	9	T1	N1	BCS	Yes	51~60	No	Yes	1	1	No	Yes	No	No
train	24073049	2012	Female	40	3	9	0	Yes	15	45	2010~2013	White	Married	IDC	9	T2	N0	Mastectomy	Yes	41~50	Yes	Yes	1	1	No	Yes	No	No
train	24074182	2012	Female	36	0	95	95	Yes	6	76	2010~2013	White	Married	IDC	9	T2	N1	No surgery	No	>70	No	Yes	1	1	No	Yes	No	No
train	24093076	2013	Female	998	0	95	95	Yes	13	51	2010~2013	White	Unmarried	IDC	9	T3	N2	No surgery	No	51~60	No	Yes	1	1	No	No	No	Yes
train	24097791	2013	Female	51	0	95	95	Yes	41	55	2010~2013	White	Unmarried	IDC	9	T3	N1	No surgery	No	51~60	Yes	Yes	1	1	No	No	No	Yes
train	24104679	2013	Female	39	0	95	95	No/Unknown	13	77	2010~2013	White	Unmarried	IDC	9	T2	N1	No surgery	No	>70	No	No	1	1	No	No	No	Yes
train	24115173	2013	Female	69	0	95	95	Yes	17	52	2010~2013	White	Married	IDC	9	T3	N3	No surgery	No	51~60	No	Yes	1	1	No	Yes	Yes	No
train	24127577	2013	Female	50	0	95	0	Yes	36	81	2010~2013	White	Married	IDC	9	T2	N0	No surgery	No	>70	No	Yes	1	1	No	No	Yes	No
train	24134969	2014	Female	30	5	6	5	Yes	21	50	2014~2017	White	Unmarried	IDC	9	T4	N1	Mastectomy	Yes	41~50	Yes	Yes	1	1	No	Yes	No	No
train	24148584	2014	Female	20	0	0	98	No/Unknown	1	49	2014~2017	White	Unmarried	IDC	9	T1	N0	No surgery	No	41~50	No	No	0	1	No	Yes	No	Yes
train	24166365	2014	Female	28	1	0	98	Yes	32	78	2014~2017	White	Unmarried	IDC	9	T2	N0	No surgery	No	>70	No	Yes	1	1	No	No	Yes	No
train	24169587	2014	Female	45	6	0	98	Yes	41	68	2014~2017	White	Married	ILC/Others	9	T2	N0	BCS	Yes	61~70	No	Yes	1	1	No	No	Yes	No
train	24174990	2014	Female	110	5	18	6	Yes	48	71	2014~2017	White	Married	IDC	9	T4	N3	Mastectomy	Yes	>70	Yes	Yes	0	0	No	No	No	No
train	24180467	2015	Female	80	5	11	10	Yes	16	43	2014~2017	White	Married	IDC	9	T3	N3	Mastectomy	Yes	41~50	No	Yes	1	1	No	No	Yes	No
train	24181194	2015	Female	20	1	95	95	Yes	23	52	2014~2017	Black	Married	IDC	9	T1	N1	No surgery	No	51~60	No	Yes	0	1	No	No	No	Yes
train	24199683	2015	Female	33	5	96	0	Yes	44	52	2014~2017	White	Married	IDC	9	T2	N0	BCS	Yes	51~60	No	Yes	0	0	No	No	No	Yes
train	24204189	2015	Female	16	0	95	95	Yes	5	44	2014~2017	Black	Married	IDC	9	T1	N1	No surgery	No	41~50	Yes	Yes	1	1	Yes	No	No	No
train	24209965	2015	Female	73	1	0	98	No/Unknown	12	66	2014~2017	Black	Unmarried	IDC	9	T3	N2	No surgery	No	61~70	No	No	1	1	Yes	No	Yes	No
train	28376199	2011	Female	10	1	0	98	Yes	5	74	2010~2013	White	Unmarried	ILC/Others	9	T4	N3	No surgery	No	>70	No	Yes	1	1	Yes	Yes	No	Yes
train	28393398	2010	Female	22	3	33	23	Yes	41	72	2010~2013	White	Married	IDC	9	T4	N3	Mastectomy	Yes	>70	No	Yes	1	1	No	No	No	No
train	28407228	2011	Female	48	3	17	17	Yes	14	38	2010~2013	White	Married	IDC	9	T2	N3	Mastectomy	Yes	18~40	Yes	Yes	1	1	No	No	No	Yes
train	28435614	2015	Female	998	5	95	95	Yes	7	74	2014~2017	White	Married	IDC	9	T4	N1	Mastectomy	Yes	>70	No	Yes	1	1	No	No	No	Yes
train	28440514	2013	Female	14	0	0	98	Yes	21	43	2010~2013	White	Unmarried	IDC	9	T1	N1	No surgery	No	41~50	Yes	Yes	1	1	Yes	No	No	Yes
train	28458862	2014	Female	70	3	2	1	Yes	11	30	2014~2017	White	Married	IDC	9	T3	N1	Mastectomy	Yes	18~40	No	Yes	0	1	No	Yes	Yes	No
train	28459242	2015	Female	24	1	0	98	No/Unknown	1	73	2014~2017	White	Married	IDC	9	T2	N0	No surgery	No	>70	No	No	1	1	No	No	No	Yes
train	28467605	2014	Female	19	0	0	98	Yes	4	54	2014~2017	White	Unmarried	IDC	9	T1	N1	No surgery	No	51~60	Yes	Yes	1	1	Yes	Yes	Yes	No
train	28467650	2014	Female	40	5	7	1	Yes	17	55	2014~2017	White	Married	IDC	9	T2	N3	Mastectomy	Yes	51~60	Yes	Yes	1	1	No	No	No	No
train	28468357	2014	Female	998	5	12	9	Yes	49	72	2014~2017	White	Unmarried	IDC	9	T4	N3	Mastectomy	Yes	>70	Yes	Yes	0	0	No	No	No	No
train	28470874	2014	Female	999	5	2	0	Yes	31	55	2014~2017	White	Married	IDC	9	T4	N1	Mastectomy	Yes	51~60	Yes	Yes	0	1	No	Yes	No	Yes
train	28471557	2014	Female	999	5	19	9	Yes	21	64	2014~2017	White	Unmarried	ILC/Others	9	T4	N2	Mastectomy	Yes	61~70	Yes	Yes	1	1	No	No	No	No
train	28477146	2015	Female	70	6	1	1	Yes	44	45	2014~2017	White	Married	IDC	9	T4	N1	Mastectomy	Yes	41~50	No	Yes	0	0	No	No	Yes	No
train	28492683	2015	Female	37	5	22	0	Yes	38	35	2014~2017	Black	Married	IDC	9	T2	N1	Mastectomy	Yes	18~40	Yes	Yes	0	0	No	No	Yes	No
train	30351494	2010	Female	14	1	95	95	Yes	6	55	2010~2013	White	Married	IDC	9	T4	N1	No surgery	No	51~60	No	Yes	1	1	No	No	No	No
train	30351628	2010	Female	58	0	95	95	Yes	3	38	2010~2013	Black	Unmarried	IDC	9	T3	N3	No surgery	No	18~40	No	Yes	0	1	No	Yes	Yes	Yes
train	30357385	2010	Female	998	0	95	95	Yes	16	51	2010~2013	Black	Unmarried	IDC	9	T3	N1	No surgery	No	51~60	No	Yes	1	1	Yes	No	No	Yes
train	30367767	2013	Female	32	1	95	95	Yes	67	54	2010~2013	White	Married	ILC/Others	9	T2	N1	No surgery	No	51~60	No	Yes	0	0	No	No	No	Yes
train	30376723	2010	Female	999	9	98	0	No/Unknown	7	34	2010~2013	Black	Married	IDC	9	T4	N2	No surgery	No	18~40	No	No	0	1	Yes	No	Yes	No
train	30377698	2011	Female	55	5	98	1	Yes	89	67	2010~2013	Black	Married	IDC	9	T3	N3	Mastectomy	Yes	61~70	Yes	Yes	0	0	No	No	No	No
train	30381743	2011	Female	999	1	97	97	Yes	4	39	2010~2013	White	Unmarried	IDC	9	T4	N3	No surgery	No	18~40	Yes	Yes	1	1	Yes	No	No	No
train	30381963	2011	Female	54	5	0	98	Yes	11	59	2010~2013	Black	Unmarried	IDC	9	T4	N3	Mastectomy	Yes	51~60	No	Yes	1	1	No	No	Yes	No
train	30383767	2011	Female	43	1	0	98	Yes	9	72	2010~2013	White	Unmarried	IDC	9	T2	N0	No surgery	No	>70	Yes	Yes	1	1	Yes	No	Yes	No
train	30384745	2011	Female	48	1	98	97	No/Unknown	3	76	2010~2013	Black	Unmarried	IDC	9	T4	N3	No surgery	No	>70	No	No	1	1	No	Yes	No	Yes
train	30385213	2011	Female	87	1	2	2	Yes	5	63	2010~2013	Black	Unmarried	IDC	9	T4	N1	No surgery	No	61~70	Yes	Yes	1	1	No	No	Yes	Yes
train	30388824	2011	Female	9	3	11	6	Yes	29	43	2010~2013	White	Married	IDC	9	T1	N1	Mastectomy	Yes	41~50	Yes	Yes	1	1	Yes	No	No	No
train	30389064	2011	Female	51	1	95	95	Yes	13	40	2010~2013	Black	Married	IDC	9	T3	N1	BCS	Yes	18~40	Yes	Yes	1	1	No	No	No	Yes
train	30394668	2011	Female	100	1	98	97	Yes	11	57	2010~2013	Black	Unmarried	IDC	9	T3	N1	No surgery	No	51~60	No	Yes	1	1	No	Yes	Yes	Yes
train	30398168	2011	Female	54	5	95	95	Yes	26	45	2010~2013	Black	Unmarried	IDC	9	T3	N1	BCS	Yes	41~50	No	Yes	1	1	No	Yes	No	No
train	30406455	2012	Female	45	1	0	98	Yes	2	58	2010~2013	Black	Married	IDC	9	T2	N1	No surgery	No	51~60	No	Yes	1	1	No	Yes	No	No
train	30406576	2012	Female	52	0	95	95	Yes	26	73	2010~2013	Black	Unmarried	IDC	9	T3	N3	No surgery	No	>70	No	Yes	1	1	No	No	No	Yes
train	30408348	2012	Female	90	1	95	0	Yes	16	48	2010~2013	Black	Unmarried	IDC	9	T4	N1	Mastectomy	Yes	41~50	No	Yes	1	1	No	No	No	No
train	30409644	2012	Female	20	1	95	95	No/Unknown	2	78	2010~2013	Black	Unmarried	ILC/Others	9	T1	N1	No surgery	No	>70	Yes	No	1	1	Yes	Yes	Yes	Yes
train	30410798	2012	Female	35	0	95	95	No/Unknown	7	45	2010~2013	Black	Unmarried	IDC	9	T4	N2	No surgery	No	41~50	No	No	1	1	No	Yes	Yes	No
train	30413441	2012	Female	87	6	6	6	Yes	12	62	2010~2013	Black	Married	IDC	9	T4	N3	No surgery	No	61~70	No	Yes	1	1	No	No	Yes	No
train	30416534	2012	Female	40	5	0	98	Yes	37	57	2010~2013	White	Married	ILC/Others	9	T4	N0	Mastectomy	Yes	51~60	No	Yes	1	1	No	No	No	Yes
train	30417090	2012	Female	40	0	0	98	Yes	7	63	2010~2013	Black	Unmarried	IDC	9	T2	N1	No surgery	No	61~70	Yes	Yes	1	1	Yes	No	Yes	No
train	30417186	2012	Female	44	0	0	98	No/Unknown	50	38	2010~2013	Black	Married	IDC	9	T4	N1	No surgery	No	18~40	No	No	0	0	No	No	Yes	No
train	30418239	2012	Female	45	0	0	98	Yes	2	37	2010~2013	White	Unmarried	IDC	9	T4	N1	No surgery	No	18~40	No	Yes	1	1	No	No	No	No
train	30418514	2012	Female	70	0	0	98	No/Unknown	1	45	2010~2013	White	Unmarried	IDC	9	T3	N1	No surgery	No	41~50	No	No	1	1	No	Yes	Yes	Yes
train	30433345	2013	Female	71	5	14	14	Yes	14	37	2010~2013	Black	Married	ILC/Others	9	T4	N3	Mastectomy	Yes	18~40	No	Yes	1	1	No	Yes	No	No
train	30435492	2013	Female	55	0	0	98	Yes	18	60	2010~2013	Black	Married	IDC	9	T3	N3	No surgery	No	51~60	No	Yes	1	1	No	Yes	Yes	No
train	30439606	2013	Female	120	6	11	0	Yes	5	43	2010~2013	Black	Married	ILC/Others	9	T4	N0	Mastectomy	Yes	41~50	Yes	Yes	1	1	No	No	Yes	No
train	30441274	2013	Female	25	1	0	98	Yes	16	63	2010~2013	Black	Unmarried	IDC	9	T2	N1	No surgery	No	61~70	No	Yes	1	1	No	Yes	No	No
train	30442945	2013	Female	999	3	0	98	Yes	15	65	2010~2013	White	Unmarried	IDC	9	T4	N1	BCS	Yes	61~70	No	Yes	1	1	No	Yes	No	Yes
train	30444279	2013	Female	11	1	96	97	Yes	3	71	2010~2013	Black	Unmarried	IDC	9	T1	N1	No surgery	No	>70	No	Yes	1	1	No	No	No	No
train	30452006	2014	Female	12	3	8	5	Yes	12	67	2014~2017	Black	Married	IDC	9	T1	N2	BCS	Yes	61~70	Yes	Yes	1	1	No	No	No	Yes
train	30453957	2013	Female	17	1	1	1	No/Unknown	5	75	2010~2013	Black	Unmarried	IDC	9	T1	N3	No surgery	No	>70	No	No	1	1	No	No	No	No
train	30456183	2013	Female	780	1	95	95	Yes	12	79	2010~2013	Black	Unmarried	ILC/Others	9	T4	N3	No surgery	No	>70	No	Yes	1	1	No	No	No	Yes
train	30457601	2013	Female	118	0	95	95	Yes	34	37	2010~2013	White	Married	IDC	9	T3	N1	No surgery	No	18~40	No	Yes	1	1	No	Yes	Yes	No
train	30458651	2014	Female	95	5	95	95	Yes	51	58	2014~2017	White	Unmarried	ILC/Others	9	T4	N1	Mastectomy	Yes	51~60	Yes	Yes	0	0	No	No	Yes	No
train	30465363	2014	Female	998	0	0	98	No/Unknown	3	75	2014~2017	White	Unmarried	IDC	9	T3	N0	No surgery	No	>70	No	No	1	1	No	No	No	Yes
train	30468268	2014	Female	70	0	0	98	Yes	6	60	2014~2017	White	Married	IDC	9	T3	N3	No surgery	No	51~60	Yes	Yes	1	1	No	No	No	Yes
train	30473319	2014	Female	999	1	0	98	Yes	9	62	2014~2017	Black	Married	IDC	9	T4	N2	No surgery	No	61~70	Yes	Yes	1	1	No	No	No	No
train	30474320	2014	Female	84	0	0	98	Yes	7	25	2014~2017	Black	Unmarried	IDC	9	T3	N0	No surgery	No	18~40	No	Yes	1	1	No	Yes	Yes	No
train	30477106	2014	Female	150	0	95	95	Yes	20	66	2014~2017	White	Unmarried	IDC	9	T4	N3	No surgery	No	61~70	No	Yes	1	1	No	Yes	Yes	No
train	30478054	2014	Female	90	5	3	2	Yes	20	61	2014~2017	White	Married	IDC	9	T4	N1	Mastectomy	Yes	61~70	No	Yes	1	1	No	No	No	Yes
train	30481871	2015	Female	52	6	23	16	Yes	35	79	2014~2017	White	Unmarried	ILC/Others	9	T3	N3	Mastectomy	Yes	>70	Yes	Yes	1	1	No	No	No	Yes
train	30482908	2015	Female	100	6	9	9	Yes	16	50	2014~2017	Black	Married	IDC	9	T3	N3	Mastectomy	Yes	41~50	No	Yes	1	1	No	No	No	No
train	30484654	2015	Female	993	0	0	98	Yes	7	48	2014~2017	White	Married	IDC	9	T4	N1	No surgery	No	41~50	No	Yes	0	1	No	Yes	No	No
train	30484784	2015	Female	30	0	0	98	Yes	6	42	2014~2017	Black	Unmarried	ILC/Others	9	T2	N3	No surgery	No	41~50	No	Yes	1	1	Yes	No	No	Yes
train	30491150	2015	Female	86	5	3	0	Yes	45	38	2014~2017	White	Married	IDC	9	T3	N3	BCS	Yes	18~40	Yes	Yes	0	0	No	Yes	No	No
train	30492555	2015	Female	998	5	4	0	Yes	47	55	2014~2017	Black	Unmarried	IDC	9	T4	N3	Mastectomy	Yes	51~60	Yes	Yes	0	0	No	No	No	Yes
train	30494012	2015	Female	97	3	18	1	Yes	15	76	2014~2017	White	Unmarried	ILC/Others	9	T4	N1	Mastectomy	Yes	>70	No	Yes	1	1	No	Yes	Yes	No
train	30497826	2015	Female	50	0	98	0	Yes	4	77	2014~2017	Black	Unmarried	IDC	9	T2	N1	No surgery	No	>70	No	Yes	1	1	No	No	No	Yes
train	30502167	2015	Female	77	0	0	98	Yes	16	76	2014~2017	Black	Unmarried	ILC/Others	9	T3	N2	No surgery	No	>70	Yes	Yes	1	1	Yes	No	No	No
train	30504331	2015	Female	50	5	13	0	Yes	43	42	2014~2017	Black	Unmarried	IDC	9	T4	N1	Mastectomy	Yes	41~50	Yes	Yes	0	0	No	No	No	No
train	30509940	2015	Female	69	5	95	95	Yes	16	47	2014~2017	Black	Unmarried	IDC	9	T3	N1	No surgery	No	41~50	No	Yes	1	1	No	No	Yes	No
train	30519465	2014	Female	60	1	1	1	Yes	5	42	2014~2017	Black	Unmarried	IDC	9	T4	N3	No surgery	No	41~50	No	Yes	1	1	No	Yes	Yes	No
train	30536644	2015	Female	41	0	0	98	No/Unknown	2	81	2014~2017	Black	Unmarried	IDC	9	T2	N1	No surgery	No	>70	No	No	1	1	No	No	Yes	No
train	32414000	2010	Female	998	1	0	98	Yes	2	47	2010~2013	Black	Married	ILC/Others	9	T4	N0	No surgery	No	41~50	No	Yes	1	1	No	No	No	Yes
train	32882953	2010	Female	30	5	14	2	Yes	47	58	2010~2013	White	Married	ILC/Others	9	T4	N2	BCS	Yes	51~60	Yes	Yes	1	1	No	No	No	Yes
train	32890738	2010	Female	27	0	0	98	No/Unknown	1	83	2010~2013	White	Unmarried	IDC	9	T2	N3	No surgery	No	>70	No	No	1	1	Yes	No	No	No
train	32900802	2011	Female	44	1	0	98	Yes	12	56	2010~2013	White	Unmarried	IDC	9	T2	N0	Unknown	Yes	51~60	No	Yes	1	1	No	Yes	No	Yes
train	32905720	2013	Female	53	1	0	98	No/Unknown	4	84	2010~2013	Black	Married	IDC	9	T4	N1	No surgery	No	>70	No	No	1	1	No	No	Yes	No
train	32930721	2012	Female	15	6	5	0	No/Unknown	66	51	2010~2013	White	Married	IDC	9	T1	N0	Mastectomy	Yes	51~60	No	No	0	0	No	No	No	Yes
train	32932953	2012	Female	60	1	0	98	Yes	3	59	2010~2013	White	Unmarried	IDC	9	T4	N1	No surgery	No	51~60	No	Yes	1	1	No	No	Yes	No
train	32941351	2013	Female	100	1	0	98	Yes	2	47	2010~2013	White	Unmarried	ILC/Others	9	T4	N0	No surgery	No	41~50	No	Yes	0	1	No	No	Yes	Yes
train	32942568	2013	Female	25	3	0	98	Yes	9	42	2010~2013	White	Married	IDC	9	T2	N1	No surgery	No	41~50	No	Yes	1	1	No	Yes	No	No
train	32944809	2013	Female	37	3	12	1	No/Unknown	14	56	2010~2013	White	Married	IDC	9	T2	N1	BCS	Yes	51~60	Yes	No	1	1	No	No	No	No
train	32961375	2014	Female	13	1	95	95	Yes	55	44	2014~2017	White	Married	IDC	9	T1	N1	No surgery	No	41~50	No	Yes	0	0	No	No	No	No
train	32967269	2014	Female	70	1	95	0	Yes	10	41	2014~2017	White	Married	IDC	9	T3	N1	No surgery	No	41~50	Yes	Yes	1	1	No	Yes	Yes	Yes
train	32971444	2014	Female	54	1	95	95	Yes	3	48	2014~2017	White	Married	IDC	9	T3	N1	No surgery	No	41~50	Yes	Yes	1	1	Yes	Yes	Yes	Yes
train	35881841	2015	Female	60	1	0	98	Yes	3	60	2014~2017	White	Married	IDC	9	T4	N1	No surgery	No	51~60	No	Yes	1	1	Yes	No	No	No
train	35886763	2010	Female	33	1	1	1	Yes	16	50	2010~2013	Black	Unmarried	IDC	9	T2	N1	No surgery	No	41~50	Yes	Yes	1	1	No	Yes	Yes	Yes
train	35890937	2010	Female	28	3	23	15	Yes	5	61	2010~2013	Black	Unmarried	IDC	9	T4	N3	BCS	Yes	61~70	No	Yes	1	1	No	No	Yes	Yes
train	35893060	2010	Female	60	3	24	3	Yes	7	55	2010~2013	Black	Unmarried	IDC	9	T3	N1	Mastectomy	Yes	51~60	No	Yes	1	1	No	No	Yes	No
train	35896729	2010	Female	48	3	1	0	Yes	8	76	2010~2013	White	Unmarried	IDC	9	T2	N0	Mastectomy	Yes	>70	Yes	Yes	1	1	Yes	No	No	No
train	35897152	2010	Female	27	3	7	6	Yes	13	88	2010~2013	White	Unmarried	IDC	9	T4	N2	BCS	Yes	>70	Yes	Yes	1	1	No	No	No	No
train	35898012	2010	Female	4	5	33	10	Yes	9	62	2010~2013	Black	Unmarried	IDC	9	T4	N3	Mastectomy	Yes	61~70	No	Yes	1	1	No	No	Yes	No
train	35899347	2010	Female	24	3	0	98	No/Unknown	90	82	2010~2013	White	Unmarried	IDC	9	T2	N0	BCS	Yes	>70	Yes	No	1	1	No	No	No	Yes
train	35905679	2010	Female	998	1	0	98	Yes	20	51	2010~2013	White	Married	IDC	9	T4	N2	No surgery	No	51~60	Yes	Yes	1	1	No	No	Yes	No
train	35906689	2010	Female	50	3	17	0	Yes	12	65	2010~2013	White	Unmarried	IDC	9	T2	N0	Mastectomy	Yes	61~70	No	Yes	1	1	No	No	No	No
train	35910131	2010	Female	14	1	95	95	No/Unknown	1	50	2010~2013	White	Married	IDC	9	T4	N2	No surgery	No	41~50	No	No	1	1	Yes	Yes	Yes	Yes
train	35921521	2010	Female	150	1	1	1	Yes	10	76	2010~2013	Black	Unmarried	IDC	9	T4	N1	No surgery	No	>70	No	Yes	1	1	No	No	Yes	No
train	35931393	2011	Female	80	5	95	95	Yes	66	66	2010~2013	White	Unmarried	IDC	9	T4	N2	Mastectomy	Yes	61~70	Yes	Yes	1	1	No	Yes	No	Yes
train	35933814	2010	Female	300	5	0	98	Yes	17	35	2010~2013	White	Unmarried	IDC	9	T4	N1	Mastectomy	Yes	18~40	No	Yes	1	1	No	No	Yes	No
train	35937735	2010	Female	66	1	1	1	Yes	12	63	2010~2013	Black	Unmarried	IDC	9	T3	N1	No surgery	No	61~70	No	Yes	1	1	Yes	No	No	Yes
train	35941865	2010	Female	140	1	1	1	Yes	5	54	2010~2013	Black	Unmarried	IDC	9	T4	N1	No surgery	No	51~60	Yes	Yes	1	1	No	Yes	Yes	Yes
train	35947592	2010	Female	160	0	0	98	Yes	3	62	2010~2013	Black	Unmarried	IDC	9	T4	N1	No surgery	No	61~70	No	Yes	1	1	No	No	Yes	No
train	35955550	2010	Female	998	1	95	95	Yes	24	58	2010~2013	White	Unmarried	IDC	9	T4	N1	No surgery	No	51~60	No	Yes	0	0	No	No	No	No
train	35955981	2010	Female	69	0	95	95	No/Unknown	1	61	2010~2013	Black	Married	IDC	9	T4	N3	No surgery	No	61~70	No	No	1	1	Yes	No	Yes	No
train	35973912	2011	Female	50	3	35	35	Yes	2	66	2010~2013	White	Unmarried	IDC	9	T4	N3	Mastectomy	Yes	61~70	No	Yes	1	1	No	No	Yes	No
train	35977228	2011	Female	45	3	20	16	Yes	35	73	2010~2013	White	Unmarried	IDC	9	T2	N3	Mastectomy	Yes	>70	No	Yes	1	1	No	No	Yes	No
train	35977479	2011	Female	40	3	14	8	Yes	27	43	2010~2013	Black	Married	IDC	9	T2	N3	Mastectomy	Yes	41~50	Yes	Yes	1	1	No	No	No	No
train	35994407	2010	Female	28	6	12	2	Yes	49	37	2010~2013	White	Unmarried	IDC	9	T2	N1	Mastectomy	Yes	18~40	No	Yes	1	1	No	No	Yes	No
train	35997656	2011	Female	94	1	0	98	Yes	21	31	2010~2013	Black	Unmarried	ILC/Others	9	T4	N3	Mastectomy	Yes	18~40	Yes	Yes	1	1	No	No	Yes	No
train	36002462	2011	Female	65	1	1	1	Yes	25	56	2010~2013	Black	Unmarried	IDC	9	T4	N1	No surgery	No	51~60	No	Yes	1	1	No	No	Yes	Yes
train	36015985	2012	Female	30	5	3	0	Yes	83	58	2010~2013	White	Married	IDC	9	T2	N0	Mastectomy	Yes	51~60	No	Yes	0	0	No	No	No	No
train	36025205	2011	Female	27	1	1	1	Yes	55	53	2010~2013	Black	Unmarried	IDC	9	T2	N2	No surgery	No	51~60	Yes	Yes	1	1	No	No	No	No
train	36025935	2012	Female	157	1	0	98	Yes	8	45	2010~2013	Black	Unmarried	ILC/Others	9	T4	N3	No surgery	No	41~50	Yes	Yes	1	1	No	Yes	Yes	Yes
train	36029433	2011	Female	130	0	0	98	No/Unknown	1	64	2010~2013	Black	Unmarried	ILC/Others	9	T4	N3	No surgery	No	61~70	No	No	1	1	No	No	Yes	No
train	36032221	2012	Female	102	3	0	98	No/Unknown	12	82	2010~2013	White	Unmarried	ILC/Others	9	T3	N0	BCS	Yes	>70	No	No	1	1	No	No	Yes	No
train	36038617	2012	Female	26	0	0	98	Yes	43	45	2010~2013	White	Married	IDC	9	T2	N0	No surgery	No	41~50	No	Yes	1	1	No	No	Yes	No
train	36044059	2012	Female	999	5	95	95	Yes	9	79	2010~2013	White	Married	IDC	9	T4	N1	Mastectomy	Yes	>70	No	Yes	1	1	No	No	No	No
train	36047317	2012	Female	90	3	11	11	Yes	3	77	2010~2013	Black	Unmarried	IDC	9	T4	N3	Mastectomy	Yes	>70	Yes	Yes	1	1	Yes	No	Yes	No
train	36057082	2012	Female	40	1	0	98	Yes	3	61	2010~2013	White	Unmarried	IDC	9	T2	N0	No surgery	No	61~70	No	Yes	1	1	No	No	No	Yes
train	36063383	2012	Female	47	1	95	95	Yes	4	70	2010~2013	Black	Married	ILC/Others	9	T4	N3	No surgery	No	61~70	No	Yes	1	1	No	Yes	No	No
train	36069350	2012	Female	49	5	9	9	Yes	14	70	2010~2013	White	Married	IDC	9	T2	N1	Mastectomy	Yes	61~70	Yes	Yes	1	1	No	No	No	Yes
train	36091150	2012	Female	120	6	28	26	Yes	8	42	2010~2013	White	Married	IDC	9	T4	N3	Mastectomy	Yes	41~50	Yes	Yes	1	1	Yes	No	Yes	No
train	36099017	2012	Female	93	1	1	1	Yes	16	60	2010~2013	White	Unmarried	ILC/Others	9	T3	N1	No surgery	No	51~60	No	Yes	1	1	No	No	No	Yes
train	36104943	2013	Female	39	1	95	95	Yes	19	53	2010~2013	White	Unmarried	IDC	9	T4	N1	No surgery	No	51~60	Yes	Yes	1	1	Yes	No	Yes	No
train	36106622	2013	Female	140	0	0	98	No/Unknown	13	40	2010~2013	White	Unmarried	ILC/Others	9	T4	N1	No surgery	No	18~40	No	No	1	1	No	Yes	Yes	No
train	36111703	2013	Female	995	1	0	98	Yes	18	32	2010~2013	Black	Married	IDC	9	T2	N2	No surgery	No	18~40	No	Yes	1	1	No	Yes	No	No
train	36113713	2012	Female	18	3	0	98	No/Unknown	23	56	2010~2013	Black	Unmarried	IDC	9	T1	N0	BCS	Yes	51~60	No	No	1	1	No	Yes	No	No
train	36116005	2013	Female	56	1	0	98	No/Unknown	1	82	2010~2013	White	Married	ILC/Others	9	T4	N1	No surgery	No	>70	No	No	1	1	No	No	Yes	No
train	36125807	2013	Female	110	3	22	22	Yes	17	53	2010~2013	White	Unmarried	ILC/Others	9	T4	N3	Mastectomy	Yes	51~60	No	Yes	1	1	No	Yes	Yes	No
train	36128884	2013	Female	50	0	0	98	Yes	13	37	2010~2013	White	Married	IDC	9	T2	N3	No surgery	No	18~40	Yes	Yes	1	1	Yes	Yes	Yes	Yes
train	36129728	2013	Female	40	0	95	95	Yes	4	44	2010~2013	White	Unmarried	IDC	9	T4	N3	No surgery	No	41~50	Yes	Yes	1	1	Yes	No	No	No
train	36135724	2013	Female	34	0	95	95	No/Unknown	15	65	2010~2013	White	Married	IDC	9	T2	N1	No surgery	No	61~70	No	No	1	1	No	Yes	Yes	No
train	36138685	2013	Female	20	1	0	98	Yes	11	32	2010~2013	Black	Unmarried	IDC	9	T4	N1	No surgery	No	18~40	No	Yes	1	1	No	No	No	No
train	36139338	2013	Female	170	3	0	98	Yes	27	57	2010~2013	Black	Unmarried	IDC	9	T4	N2	Mastectomy	Yes	51~60	No	Yes	1	1	No	No	No	Yes
train	36140790	2013	Female	50	0	0	98	Yes	19	65	2010~2013	White	Unmarried	ILC/Others	9	T4	N2	No surgery	No	61~70	No	Yes	1	1	No	Yes	Yes	No
train	36140842	2013	Female	21	6	14	14	Yes	21	35	2010~2013	White	Married	ILC/Others	9	T2	N3	Mastectomy	Yes	18~40	No	Yes	1	1	No	No	No	No
train	36151385	2012	Female	22	6	17	17	Yes	29	54	2010~2013	Black	Unmarried	IDC	9	T2	N3	Mastectomy	Yes	51~60	No	Yes	1	1	No	No	No	Yes
train	36167924	2014	Female	58	1	0	98	Yes	9	76	2014~2017	White	Married	IDC	9	T4	N1	No surgery	No	>70	Yes	Yes	1	1	No	No	Yes	Yes
train	36171830	2014	Female	67	6	5	3	Yes	33	55	2014~2017	Black	Unmarried	IDC	9	T3	N1	Mastectomy	Yes	51~60	No	Yes	1	1	No	No	No	No
train	36183617	2014	Female	50	3	14	1	Yes	11	41	2014~2017	White	Married	IDC	9	T2	N1	BCS	Yes	41~50	Yes	Yes	1	1	No	Yes	No	Yes
train	36186966	2014	Female	50	1	95	95	Yes	3	47	2014~2017	Black	Unmarried	IDC	9	T4	N1	No surgery	No	41~50	No	Yes	1	1	No	Yes	Yes	No
train	36194519	2014	Female	70	0	1	1	Yes	43	51	2014~2017	White	Married	IDC	9	T3	N1	No surgery	No	51~60	No	Yes	1	1	No	No	No	Yes
train	36198611	2014	Female	122	3	14	1	No/Unknown	53	84	2014~2017	Black	Unmarried	IDC	9	T3	N1	Mastectomy	Yes	>70	No	No	0	0	Yes	No	No	No
train	36204133	2014	Female	40	1	95	95	Yes	15	35	2014~2017	Black	Married	IDC	9	T3	N1	No surgery	No	18~40	No	Yes	1	1	No	No	Yes	No
train	36208881	2014	Female	90	5	28	95	Yes	52	58	2014~2017	White	Married	IDC	9	T4	N1	BCS	Yes	51~60	Yes	Yes	0	0	No	Yes	No	No
train	36215546	2013	Female	35	3	20	4	Yes	60	50	2010~2013	White	Unmarried	IDC	9	T2	N1	Mastectomy	Yes	41~50	Yes	Yes	0	0	Yes	No	No	No
train	36216048	2014	Female	30	1	0	98	Yes	8	30	2014~2017	White	Married	IDC	9	T4	N1	No surgery	No	18~40	No	Yes	1	1	No	No	No	Yes
train	36217932	2014	Female	29	0	0	98	Yes	10	62	2014~2017	Black	Unmarried	IDC	9	T2	N0	No surgery	No	61~70	No	Yes	1	1	No	No	Yes	No
train	36228821	2014	Female	48	0	0	98	Yes	6	54	2014~2017	Black	Unmarried	IDC	9	T4	N2	No surgery	No	51~60	No	Yes	1	1	No	No	No	Yes
train	36230218	2015	Female	47	0	0	98	Yes	5	64	2014~2017	White	Married	ILC/Others	9	T4	N1	No surgery	No	61~70	No	Yes	1	1	No	No	No	No
train	36231084	2014	Female	150	3	19	5	Yes	16	36	2014~2017	White	Unmarried	ILC/Others	9	T3	N2	Mastectomy	Yes	18~40	Yes	Yes	1	1	Yes	No	Yes	No
train	36234400	2014	Female	100	0	0	98	Yes	4	52	2014~2017	White	Married	IDC	9	T4	N1	No surgery	No	51~60	Yes	Yes	1	1	Yes	No	Yes	No
train	36239644	2014	Female	14	1	0	98	No/Unknown	3	62	2014~2017	Black	Married	ILC/Others	9	T1	N0	No surgery	No	61~70	Yes	No	0	1	No	No	No	Yes
train	36242173	2015	Female	50	0	95	95	Yes	46	61	2014~2017	Black	Married	IDC	9	T4	N1	No surgery	No	61~70	No	Yes	0	0	No	No	Yes	No
train	36246139	2015	Female	30	5	1	0	Yes	46	59	2014~2017	White	Married	IDC	9	T2	N0	Mastectomy	Yes	51~60	No	Yes	0	0	No	No	No	No
train	36246976	2014	Female	6	5	9	9	Yes	46	71	2014~2017	White	Unmarried	ILC/Others	9	T1	N2	BCS	Yes	>70	No	Yes	0	1	No	No	No	No
train	36254237	2015	Female	34	1	0	98	Yes	17	63	2014~2017	White	Unmarried	IDC	9	T4	N1	No surgery	No	61~70	No	Yes	0	1	No	No	No	No
train	36262832	2015	Female	55	1	0	98	Yes	24	57	2014~2017	Black	Married	IDC	9	T3	N1	No surgery	No	51~60	No	Yes	1	1	No	No	Yes	No
train	36267822	2015	Female	96	0	0	98	Yes	11	42	2014~2017	White	Unmarried	IDC	9	T3	N1	No surgery	No	41~50	No	Yes	1	1	No	No	No	Yes
train	36269854	2015	Female	37	3	5	0	Yes	13	35	2014~2017	White	Unmarried	IDC	9	T2	N0	Mastectomy	Yes	18~40	No	Yes	1	1	No	No	Yes	No
train	36270096	2015	Female	85	5	22	0	Yes	47	49	2014~2017	White	Married	IDC	9	T4	N0	Mastectomy	Yes	41~50	Yes	Yes	0	0	No	No	Yes	Yes
train	36270554	2015	Female	40	3	1	1	Yes	20	82	2014~2017	White	Unmarried	IDC	9	T4	N3	Mastectomy	Yes	>70	Yes	Yes	1	1	No	No	No	No
train	36276744	2015	Female	19	1	95	95	Yes	14	81	2014~2017	White	Married	ILC/Others	9	T1	N3	No surgery	No	>70	Yes	Yes	1	1	No	No	No	No
train	36279815	2015	Female	55	3	17	15	Yes	40	81	2014~2017	White	Married	IDC	9	T3	N3	Mastectomy	Yes	>70	No	Yes	0	0	No	No	No	Yes
train	36290316	2015	Female	42	1	95	95	Yes	3	47	2014~2017	White	Unmarried	IDC	9	T4	N1	No surgery	No	41~50	No	Yes	1	1	No	Yes	No	Yes
train	36296513	2015	Female	53	3	0	98	Yes	40	24	2014~2017	White	Married	IDC	9	T3	N1	BCS	Yes	18~40	No	Yes	0	0	No	No	Yes	No
train	36303656	2015	Female	75	1	95	95	Yes	8	62	2014~2017	White	Unmarried	IDC	9	T4	N3	No surgery	No	61~70	No	Yes	1	1	No	No	Yes	Yes
train	36306611	2015	Female	82	5	13	1	No/Unknown	38	63	2014~2017	Black	Married	IDC	9	T3	N1	Mastectomy	Yes	61~70	Yes	No	0	0	No	Yes	No	No
train	36317162	2015	Female	25	1	95	95	Yes	13	71	2014~2017	White	Married	IDC	9	T4	N1	No surgery	No	>70	Yes	Yes	0	1	No	No	Yes	Yes
train	41531112	2011	Female	14	6	9	1	Yes	29	52	2010~2013	White	Unmarried	ILC/Others	9	T1	N3	Mastectomy	Yes	51~60	Yes	Yes	0	1	No	No	No	No
train	41532912	2012	Female	37	1	0	98	Yes	20	55	2010~2013	White	Married	ILC/Others	9	T2	N1	No surgery	No	51~60	Yes	Yes	1	1	No	Yes	No	No
train	41533945	2013	Female	25	3	13	2	Yes	62	42	2010~2013	Black	Married	IDC	9	T2	N1	Mastectomy	Yes	41~50	Yes	Yes	0	0	No	No	No	No
train	41536614	2014	Female	83	3	0	98	Yes	9	53	2014~2017	Black	Married	IDC	9	T4	N2	BCS	Yes	51~60	Yes	Yes	1	1	No	Yes	Yes	No
train	41537287	2015	Female	22	0	0	98	No/Unknown	2	62	2014~2017	Black	Unmarried	IDC	9	T2	N0	No surgery	No	61~70	No	No	0	1	No	Yes	Yes	Yes
train	43084538	2012	Female	29	1	95	95	Yes	3	56	2010~2013	White	Married	IDC	9	T2	N1	No surgery	No	51~60	No	Yes	1	1	No	Yes	Yes	Yes
train	43478208	2011	Female	81	3	0	98	Yes	31	54	2010~2013	White	Unmarried	IDC	9	T3	N1	No surgery	No	51~60	No	Yes	1	1	No	No	Yes	Yes
train	44530900	2010	Female	14	1	0	98	No/Unknown	3	59	2010~2013	White	Married	IDC	9	T1	N1	No surgery	No	51~60	No	No	1	1	No	Yes	No	Yes
train	44699924	2010	Female	33	1	95	95	Yes	7	40	2010~2013	White	Unmarried	ILC/Others	9	T4	N1	No surgery	No	18~40	Yes	Yes	1	1	No	Yes	No	Yes
train	44707494	2010	Female	73	5	0	98	Yes	107	54	2010~2013	Black	Married	ILC/Others	9	T4	N3	Mastectomy	Yes	51~60	No	Yes	0	0	No	No	No	No
train	44709327	2010	Female	68	5	3	3	Yes	11	37	2010~2013	White	Unmarried	IDC	9	T4	N1	Mastectomy	Yes	18~40	No	Yes	1	1	No	Yes	No	No
train	44711974	2010	Female	40	3	5	5	Yes	4	55	2010~2013	Black	Married	IDC	9	T2	N3	BCS	Yes	51~60	No	Yes	1	1	No	No	No	No
train	44719893	2010	Female	34	1	0	98	Yes	2	62	2010~2013	White	Married	IDC	9	T2	N0	No surgery	No	61~70	No	Yes	1	1	No	Yes	No	No
train	44723229	2010	Female	90	1	0	98	Yes	6	63	2010~2013	White	Unmarried	ILC/Others	9	T4	N1	No surgery	No	61~70	Yes	Yes	1	1	Yes	No	No	Yes
train	44724621	2010	Female	50	6	0	98	Yes	13	50	2010~2013	White	Unmarried	ILC/Others	9	T4	N0	Mastectomy	Yes	41~50	No	Yes	1	1	No	Yes	Yes	Yes
train	44732179	2010	Female	18	3	0	98	No/Unknown	21	61	2010~2013	White	Unmarried	IDC	9	T1	N1	BCS	Yes	61~70	No	No	1	1	Yes	No	No	No
train	44738308	2010	Female	29	5	1	0	Yes	104	45	2010~2013	Black	Married	IDC	9	T4	N0	BCS	Yes	41~50	No	Yes	0	0	No	No	No	Yes
train	44739960	2010	Female	120	5	6	0	Yes	104	60	2010~2013	White	Married	ILC/Others	9	T4	N0	Mastectomy	Yes	51~60	No	Yes	0	0	No	No	No	No
train	44746033	2010	Female	24	1	98	97	Yes	13	63	2010~2013	White	Married	ILC/Others	9	T2	N1	BCS	Yes	61~70	No	Yes	1	1	Yes	No	No	No
train	44749461	2010	Female	989	0	0	98	No/Unknown	2	64	2010~2013	Black	Unmarried	ILC/Others	9	T4	N1	No surgery	No	61~70	No	No	1	1	No	No	No	Yes
train	44756359	2010	Female	80	5	13	9	Yes	102	48	2010~2013	White	Married	IDC	9	T4	N2	Mastectomy	Yes	41~50	No	Yes	0	0	No	No	No	No
train	44763094	2010	Female	65	1	1	1	Yes	12	49	2010~2013	White	Unmarried	IDC	9	T3	N1	No surgery	No	41~50	No	Yes	1	1	No	No	Yes	No
train	44767895	2010	Female	36	0	0	98	Yes	2	63	2010~2013	White	Unmarried	IDC	9	T4	N3	No surgery	No	61~70	No	Yes	1	1	No	Yes	Yes	Yes
train	44784258	2010	Female	25	0	0	98	No/Unknown	1	90	2010~2013	White	Unmarried	IDC	9	T2	N0	No surgery	No	>70	No	No	1	1	Yes	No	No	No
train	44792267	2010	Female	37	6	34	5	Yes	9	64	2010~2013	White	Married	IDC	9	T2	N2	BCS	Yes	61~70	Yes	Yes	1	1	No	No	No	No
train	44797293	2010	Female	80	5	6	6	Yes	19	34	2010~2013	White	Married	IDC	9	T3	N3	Mastectomy	Yes	18~40	Yes	Yes	1	1	No	No	No	No
train	44801844	2010	Female	86	1	0	98	Yes	3	45	2010~2013	White	Married	IDC	9	T3	N1	No surgery	No	41~50	No	Yes	1	1	No	Yes	No	No
train	44807541	2011	Female	81	5	12	1	Yes	13	45	2010~2013	White	Unmarried	IDC	9	T4	N1	Mastectomy	Yes	41~50	Yes	Yes	1	1	No	Yes	No	Yes
train	44813253	2010	Female	120	5	31	0	Yes	20	59	2010~2013	White	Married	ILC/Others	9	T4	N1	Mastectomy	Yes	51~60	No	Yes	1	1	No	No	Yes	No
train	44817532	2010	Female	20	1	95	95	Yes	82	71	2010~2013	White	Married	IDC	9	T4	N1	No surgery	No	>70	No	Yes	1	1	No	No	Yes	Yes
train	44824488	2010	Female	62	5	0	98	Yes	10	64	2010~2013	White	Unmarried	IDC	9	T4	N1	Mastectomy	Yes	61~70	No	Yes	1	1	No	No	No	No
train	44824909	2010	Female	52	3	13	3	Yes	13	59	2010~2013	Black	Married	IDC	9	T3	N1	Mastectomy	Yes	51~60	No	Yes	1	1	No	No	Yes	No
train	44831862	2011	Female	50	3	6	6	Yes	10	56	2010~2013	White	Married	IDC	9	T2	N2	Mastectomy	Yes	51~60	No	Yes	1	1	No	No	No	No
train	44841403	2010	Female	34	3	13	13	Yes	5	68	2010~2013	White	Unmarried	IDC	9	T2	N3	Mastectomy	Yes	61~70	No	Yes	1	1	No	No	Yes	Yes
train	44843527	2010	Female	999	5	4	1	Yes	20	61	2010~2013	White	Unmarried	IDC	9	T4	N1	Mastectomy	Yes	61~70	Yes	Yes	1	1	No	No	No	No
train	44848919	2011	Female	58	1	0	98	Yes	4	42	2010~2013	Black	Unmarried	IDC	9	T4	N1	No surgery	No	41~50	No	Yes	1	1	No	No	No	No
train	44854184	2010	Female	14	1	0	98	Yes	28	75	2010~2013	White	Married	IDC	9	T4	N1	No surgery	No	>70	No	Yes	0	0	No	No	Yes	No
train	44869845	2011	Female	60	3	3	1	Yes	23	68	2010~2013	White	Unmarried	IDC	9	T4	N1	Mastectomy	Yes	61~70	No	Yes	1	1	No	No	Yes	No
train	44875514	2011	Female	100	1	0	98	Yes	3	84	2010~2013	White	Unmarried	IDC	9	T4	N1	No surgery	No	>70	No	Yes	0	1	No	No	Yes	Yes
train	44876260	2010	Female	35	6	0	98	Yes	13	26	2010~2013	White	Married	IDC	9	T2	N0	BCS	Yes	18~40	No	Yes	1	1	No	Yes	No	No
train	44879609	2011	Female	59	5	14	97	Yes	19	29	2010~2013	Black	Unmarried	IDC	9	T4	N2	Mastectomy	Yes	18~40	Yes	Yes	1	1	No	No	Yes	Yes
train	44881674	2010	Female	109	3	18	2	Yes	19	57	2010~2013	White	Unmarried	IDC	9	T3	N1	Mastectomy	Yes	51~60	No	Yes	1	1	No	No	Yes	No
train	44899025	2011	Female	64	1	0	98	No/Unknown	3	81	2010~2013	White	Unmarried	IDC	9	T4	N3	No surgery	No	>70	No	No	1	1	No	No	Yes	No
train	44900763	2011	Female	21	3	5	0	Yes	20	68	2010~2013	White	Married	IDC	9	T2	N0	Mastectomy	Yes	61~70	No	Yes	1	1	No	No	No	No
train	44908798	2011	Female	26	1	0	98	Yes	6	30	2010~2013	White	Married	IDC	9	T2	N1	No surgery	No	18~40	No	Yes	1	1	No	No	No	Yes
train	44910695	2011	Female	170	5	1	0	Yes	90	61	2010~2013	White	Married	IDC	9	T3	N1	Mastectomy	Yes	61~70	No	Yes	0	0	No	Yes	Yes	No
train	44912239	2011	Female	17	1	0	98	Yes	5	49	2010~2013	White	Unmarried	IDC	9	T1	N0	No surgery	No	41~50	Yes	Yes	0	1	No	No	No	Yes
train	44913068	2011	Female	37	1	0	98	Yes	10	45	2010~2013	White	Married	IDC	9	T2	N1	No surgery	No	41~50	Yes	Yes	1	1	No	Yes	No	Yes
train	44915473	2011	Female	130	3	3	3	No/Unknown	13	71	2010~2013	White	Unmarried	IDC	9	T4	N1	Mastectomy	Yes	>70	No	No	0	1	No	Yes	Yes	No
train	44918175	2011	Female	998	1	95	95	Yes	6	93	2010~2013	White	Unmarried	ILC/Others	9	T4	N1	No surgery	No	>70	No	Yes	1	1	No	No	Yes	No
train	44922227	2011	Female	25	3	24	18	Yes	15	55	2010~2013	White	Unmarried	IDC	9	T2	N3	Mastectomy	Yes	51~60	Yes	Yes	1	1	No	No	No	No
train	44933243	2011	Female	100	3	15	0	Yes	48	46	2010~2013	White	Married	IDC	9	T3	N0	Mastectomy	Yes	41~50	No	Yes	0	1	No	Yes	No	No
train	44938095	2011	Female	15	5	0	98	Yes	36	75	2010~2013	White	Married	IDC	9	T4	N1	Mastectomy	Yes	>70	No	Yes	1	1	No	No	No	Yes
train	44940282	2011	Female	15	0	0	98	No/Unknown	3	59	2010~2013	White	Unmarried	IDC	9	T1	N0	No surgery	No	51~60	No	No	1	1	No	Yes	No	Yes
train	44944105	2011	Female	12	1	1	1	Yes	6	42	2010~2013	White	Married	IDC	9	T1	N1	No surgery	No	41~50	No	Yes	1	1	No	No	No	No
train	44945299	2011	Female	120	5	0	98	Yes	8	73	2010~2013	White	Unmarried	IDC	9	T4	N0	No surgery	No	>70	No	Yes	1	1	No	Yes	Yes	Yes
train	44956205	2011	Female	90	5	13	0	Yes	15	35	2010~2013	White	Unmarried	IDC	9	T3	N1	Mastectomy	Yes	18~40	Yes	Yes	1	1	No	Yes	Yes	Yes
train	44970623	2011	Female	35	0	0	98	Yes	81	72	2010~2013	White	Unmarried	ILC/Others	9	T4	N1	No surgery	No	>70	Yes	Yes	1	1	No	No	No	No
train	44977109	2011	Female	40	5	9	8	Yes	15	47	2010~2013	Black	Married	ILC/Others	9	T4	N2	Mastectomy	Yes	41~50	Yes	Yes	1	1	Yes	No	No	No
train	44980524	2012	Female	40	6	7	1	Yes	83	87	2010~2013	White	Unmarried	IDC	9	T2	N1	BCS	Yes	>70	No	Yes	0	0	No	No	No	Yes
train	44991355	2012	Female	36	1	98	0	No/Unknown	27	91	2010~2013	White	Unmarried	ILC/Others	9	T4	N3	No surgery	No	>70	Yes	No	1	1	No	No	Yes	No
train	44991964	2011	Female	35	3	6	3	Yes	27	39	2010~2013	White	Married	IDC	9	T2	N1	Mastectomy	Yes	18~40	No	Yes	1	1	No	No	Yes	No
train	44995017	2012	Female	999	1	1	1	Yes	74	55	2010~2013	White	Married	ILC/Others	9	T4	N1	BCS	Yes	51~60	No	Yes	1	1	No	Yes	Yes	Yes
train	45009160	2011	Female	50	5	16	15	Yes	23	56	2010~2013	White	Married	ILC/Others	9	T2	N3	Mastectomy	Yes	51~60	No	Yes	1	1	No	No	Yes	No
train	45013205	2012	Female	30	1	0	98	Yes	33	70	2010~2013	White	Married	IDC	9	T2	N0	No surgery	No	61~70	No	Yes	1	1	No	No	Yes	No
train	45013962	2014	Female	40	5	0	98	Yes	26	64	2014~2017	White	Married	ILC/Others	9	T4	N1	Mastectomy	Yes	61~70	Yes	Yes	1	1	No	No	No	Yes
train	45017379	2012	Female	90	5	11	11	Yes	60	85	2010~2013	Black	Married	ILC/Others	9	T3	N3	Mastectomy	Yes	>70	Yes	Yes	1	1	No	No	No	Yes
train	45021159	2011	Female	60	5	13	7	Yes	16	25	2010~2013	White	Unmarried	IDC	9	T3	N2	Mastectomy	Yes	18~40	Yes	Yes	1	1	No	No	No	Yes
train	45035774	2011	Female	46	5	1	0	Yes	91	55	2010~2013	Black	Married	IDC	9	T2	N0	Mastectomy	Yes	51~60	No	Yes	0	0	No	No	No	No
train	45042781	2012	Female	61	1	0	98	Yes	12	70	2010~2013	White	Unmarried	IDC	9	T3	N0	No surgery	No	61~70	No	Yes	1	1	No	No	Yes	No
train	45043010	2012	Female	28	5	20	20	Yes	12	71	2010~2013	White	Unmarried	IDC	9	T2	N3	BCS	Yes	>70	No	Yes	1	1	No	No	No	No
train	45044491	2012	Female	38	1	95	95	Yes	23	66	2010~2013	White	Unmarried	IDC	9	T2	N3	No surgery	No	61~70	No	Yes	0	1	No	No	No	No
train	45046730	2011	Female	38	3	0	98	No/Unknown	5	59	2010~2013	White	Unmarried	IDC	9	T2	N1	No surgery	No	51~60	No	No	1	1	No	No	No	No
train	45051020	2012	Female	112	3	12	12	Yes	10	71	2010~2013	Black	Unmarried	IDC	9	T4	N3	Mastectomy	Yes	>70	No	Yes	1	1	No	Yes	No	No
train	45062614	2012	Female	32	1	95	95	Yes	79	34	2010~2013	White	Married	IDC	9	T2	N3	Mastectomy	Yes	18~40	No	Yes	0	0	No	No	No	No
train	45065559	2012	Female	180	1	14	10	Yes	9	59	2010~2013	Black	Unmarried	IDC	9	T4	N3	Mastectomy	Yes	51~60	No	Yes	1	1	No	Yes	Yes	No
train	45068272	2012	Female	40	6	22	2	Yes	21	36	2010~2013	White	Married	IDC	9	T2	N1	Mastectomy	Yes	18~40	Yes	Yes	1	1	No	No	Yes	No
train	45070155	2012	Female	998	0	95	95	Yes	7	48	2010~2013	White	Married	IDC	9	T4	N3	No surgery	No	41~50	No	Yes	1	1	No	No	Yes	Yes
train	45071475	2012	Female	90	1	0	98	No/Unknown	11	57	2010~2013	White	Unmarried	IDC	9	T4	N1	No surgery	No	51~60	No	No	1	1	No	No	Yes	No
train	45083518	2011	Female	999	3	99	99	Yes	12	39	2010~2013	Black	Unmarried	ILC/Others	9	T3	N1	BCS	Yes	18~40	No	Yes	1	1	No	Yes	No	No
train	45088411	2012	Female	47	5	11	3	Yes	25	57	2010~2013	White	Unmarried	IDC	9	T2	N1	BCS	Yes	51~60	Yes	Yes	1	1	No	No	No	Yes
train	45093323	2012	Female	120	3	8	8	No/Unknown	2	38	2010~2013	White	Unmarried	IDC	9	T3	N2	Mastectomy	Yes	18~40	No	No	1	1	No	Yes	Yes	No
train	45093752	2012	Female	100	5	4	0	Yes	23	42	2010~2013	White	Unmarried	IDC	9	T3	N1	BCS	Yes	41~50	No	Yes	1	1	No	No	No	Yes
train	45095712	2012	Female	45	3	0	98	Yes	8	52	2010~2013	White	Married	ILC/Others	9	T2	N1	BCS	Yes	51~60	No	Yes	1	1	No	No	No	Yes
train	45103744	2011	Female	30	6	95	95	Yes	27	70	2010~2013	Black	Married	IDC	9	T2	N1	Mastectomy	Yes	61~70	Yes	Yes	1	1	No	No	No	No
train	45103783	2011	Female	55	1	0	98	Yes	87	59	2010~2013	White	Married	ILC/Others	9	T3	N1	No surgery	No	51~60	No	Yes	0	0	No	No	No	Yes
train	45114430	2012	Female	4	0	0	98	Yes	4	77	2010~2013	White	Married	IDC	9	T4	N1	No surgery	No	>70	No	Yes	1	1	No	No	No	No
train	45116573	2012	Female	25	3	6	0	Yes	26	53	2010~2013	White	Married	IDC	9	T2	N0	Mastectomy	Yes	51~60	No	Yes	1	1	No	No	Yes	No
train	45118048	2012	Female	41	1	0	98	No/Unknown	4	70	2010~2013	White	Unmarried	ILC/Others	9	T2	N1	No surgery	No	61~70	No	No	1	1	Yes	No	No	No
train	45121759	2011	Female	20	3	7	0	No/Unknown	80	73	2010~2013	White	Unmarried	ILC/Others	9	T1	N0	Mastectomy	Yes	>70	Yes	No	1	1	No	No	No	Yes
train	45141181	2012	Female	50	3	0	98	Yes	21	58	2010~2013	White	Unmarried	IDC	9	T4	N1	Mastectomy	Yes	51~60	Yes	Yes	1	1	No	No	No	No
train	45142711	2012	Female	999	5	0	98	Yes	11	49	2010~2013	White	Unmarried	IDC	9	T4	N3	Mastectomy	Yes	41~50	No	Yes	1	1	No	No	No	No
train	45143224	2012	Female	70	1	0	98	Yes	14	56	2010~2013	White	Married	IDC	9	T4	N1	No surgery	No	51~60	No	Yes	1	1	Yes	Yes	Yes	Yes
train	45152154	2012	Female	15	1	0	98	Yes	6	48	2010~2013	White	Unmarried	IDC	9	T4	N0	No surgery	No	41~50	Yes	Yes	1	1	No	Yes	No	Yes
train	45154659	2012	Female	100	1	0	98	No/Unknown	3	51	2010~2013	White	Unmarried	IDC	9	T4	N1	No surgery	No	51~60	Yes	No	1	1	No	No	No	Yes
train	45157355	2012	Female	31	3	3	0	Yes	61	84	2010~2013	White	Married	IDC	9	T2	N0	BCS	Yes	>70	Yes	Yes	1	1	No	No	No	Yes
train	45169921	2012	Female	999	3	0	98	Yes	13	66	2010~2013	White	Married	IDC	9	T4	N0	No surgery	No	61~70	No	Yes	1	1	No	No	No	No
train	45174368	2012	Female	20	1	0	98	No/Unknown	3	83	2010~2013	White	Unmarried	IDC	9	T1	N0	No surgery	No	>70	No	No	1	1	No	No	No	Yes
train	45189464	2013	Female	124	1	0	98	Yes	7	69	2010~2013	White	Married	IDC	9	T4	N0	No surgery	No	61~70	Yes	Yes	1	1	No	No	No	Yes
train	45196258	2012	Female	80	3	7	7	Yes	7	65	2010~2013	White	Unmarried	IDC	9	T4	N2	Mastectomy	Yes	61~70	No	Yes	1	1	No	No	No	Yes
train	45197338	2012	Female	80	0	0	98	Yes	14	59	2010~2013	White	Married	IDC	9	T3	N3	No surgery	No	51~60	No	Yes	1	1	No	No	Yes	Yes
train	45202721	2013	Female	40	3	10	10	No/Unknown	3	55	2010~2013	Black	Unmarried	IDC	9	T4	N3	Mastectomy	Yes	51~60	Yes	No	1	1	No	No	Yes	Yes
train	45203093	2013	Female	80	1	0	98	Yes	8	39	2010~2013	White	Unmarried	IDC	9	T3	N3	No surgery	No	18~40	Yes	Yes	1	1	No	No	No	Yes
train	45206196	2011	Female	30	3	1	1	Yes	64	40	2010~2013	White	Unmarried	IDC	9	T2	N1	Mastectomy	Yes	18~40	Yes	Yes	1	1	Yes	No	No	Yes
train	45219754	2013	Female	25	3	13	1	Yes	10	61	2010~2013	Black	Married	ILC/Others	9	T2	N3	BCS	Yes	61~70	No	Yes	1	1	No	No	No	No
train	45227540	2013	Female	998	1	0	98	Yes	69	65	2010~2013	White	Unmarried	ILC/Others	9	T4	N1	No surgery	No	61~70	No	Yes	0	0	No	No	No	Yes
train	45227712	2013	Female	40	5	0	98	Yes	15	77	2010~2013	White	Unmarried	IDC	9	T2	N2	BCS	Yes	>70	No	Yes	0	1	No	Yes	No	No
train	45236152	2013	Female	110	1	0	98	Yes	7	39	2010~2013	White	Unmarried	IDC	9	T3	N1	No surgery	No	18~40	No	Yes	1	1	No	Yes	No	Yes
train	45240754	2013	Female	7	1	0	98	Yes	33	65	2010~2013	White	Married	IDC	9	T1	N0	No surgery	No	61~70	No	Yes	1	1	No	No	Yes	No
train	45241186	2013	Female	27	1	95	95	No/Unknown	13	61	2010~2013	White	Married	IDC	9	T2	N1	No surgery	No	61~70	No	No	1	1	No	No	Yes	No
train	45242090	2012	Female	999	1	95	95	Yes	13	36	2010~2013	White	Unmarried	IDC	9	T4	N3	No surgery	No	18~40	No	Yes	1	1	Yes	No	No	Yes
train	45246406	2012	Female	8	1	0	98	No/Unknown	43	36	2010~2013	White	Unmarried	ILC/Others	9	T1	N0	No surgery	No	18~40	No	No	0	0	No	No	No	Yes
train	45249989	2013	Female	998	1	0	98	Yes	2	68	2010~2013	Black	Unmarried	ILC/Others	9	T4	N1	No surgery	No	61~70	No	Yes	1	1	No	No	No	Yes
train	45256218	2013	Female	45	0	0	98	Yes	5	43	2010~2013	White	Married	IDC	9	T2	N1	No surgery	No	41~50	No	Yes	1	1	Yes	No	Yes	No
train	45271460	2012	Female	19	1	0	98	Yes	6	87	2010~2013	White	Married	IDC	9	T1	N0	No surgery	No	>70	No	Yes	1	1	No	No	No	Yes
train	45278396	2013	Female	33	0	95	95	Yes	41	54	2010~2013	White	Unmarried	IDC	9	T4	N3	No surgery	No	51~60	No	Yes	1	1	No	No	No	No
train	45283960	2013	Female	67	3	14	14	Yes	18	43	2010~2013	White	Unmarried	ILC/Others	9	T3	N3	Mastectomy	Yes	41~50	No	Yes	1	1	Yes	No	No	No
train	45284599	2013	Female	33	1	0	98	No/Unknown	5	67	2010~2013	White	Unmarried	IDC	9	T2	N0	No surgery	No	61~70	No	No	0	1	No	No	No	Yes
train	45290733	2013	Female	999	1	0	98	Yes	7	53	2010~2013	White	Married	IDC	9	T4	N2	No surgery	No	51~60	No	Yes	1	1	No	No	Yes	No
train	45294754	2013	Female	40	3	1	1	No/Unknown	2	57	2010~2013	Black	Married	IDC	9	T2	N1	Mastectomy	Yes	51~60	No	No	1	1	No	No	Yes	No
train	45295506	2013	Female	122	3	0	98	No/Unknown	6	45	2010~2013	Black	Unmarried	IDC	9	T3	N1	BCS	Yes	41~50	No	No	1	1	No	No	Yes	Yes
train	45296383	2013	Female	25	3	9	1	Yes	64	33	2010~2013	White	Married	IDC	9	T2	N1	Mastectomy	Yes	18~40	Yes	Yes	0	0	No	No	No	No
train	45301538	2013	Female	80	1	0	98	Yes	9	48	2010~2013	White	Unmarried	IDC	9	T3	N3	No surgery	No	41~50	No	Yes	1	1	No	No	Yes	No
train	45316358	2013	Female	85	3	20	8	Yes	8	65	2010~2013	White	Married	IDC	9	T3	N2	Mastectomy	Yes	61~70	No	Yes	1	1	No	Yes	No	No
train	45317332	2013	Female	20	1	0	98	Yes	21	47	2010~2013	White	Married	IDC	9	T1	N0	No surgery	No	41~50	Yes	Yes	1	1	Yes	Yes	Yes	Yes
train	45319929	2013	Female	43	6	3	3	Yes	14	66	2010~2013	White	Married	IDC	9	T2	N1	Mastectomy	Yes	61~70	Yes	Yes	1	1	Yes	Yes	No	No
train	45327257	2013	Female	999	5	11	7	Yes	12	38	2010~2013	White	Married	ILC/Others	9	T4	N3	Mastectomy	Yes	18~40	Yes	Yes	0	1	No	No	No	Yes
train	45331891	2014	Female	100	0	0	98	Yes	19	72	2014~2017	White	Married	ILC/Others	9	T3	N1	No surgery	No	>70	No	Yes	1	1	No	No	Yes	No
train	45334786	2013	Female	31	3	27	15	Yes	53	81	2010~2013	Black	Unmarried	IDC	9	T2	N3	Mastectomy	Yes	>70	No	Yes	1	1	No	No	Yes	Yes
train	45336599	2013	Female	50	1	0	98	No/Unknown	15	71	2010~2013	White	Unmarried	IDC	9	T2	N3	No surgery	No	>70	No	No	1	1	No	No	Yes	No
train	45338427	2013	Female	999	3	0	98	Yes	9	78	2010~2013	White	Married	IDC	9	T4	N3	BCS	Yes	>70	No	Yes	1	1	No	No	No	No
train	45340032	2013	Female	85	3	0	98	Yes	11	47	2010~2013	White	Married	IDC	9	T4	N0	Mastectomy	Yes	41~50	Yes	Yes	1	1	Yes	Yes	No	Yes
train	45340127	2013	Female	8	1	0	98	Yes	5	66	2010~2013	White	Unmarried	IDC	9	T1	N0	BCS	Yes	61~70	Yes	Yes	1	1	No	No	No	No
train	45342014	2014	Female	50	1	0	98	Yes	7	78	2014~2017	White	Married	IDC	9	T4	N1	No surgery	No	>70	No	Yes	1	1	No	No	No	No
train	45346701	2013	Female	70	6	1	0	Yes	23	75	2010~2013	White	Unmarried	IDC	9	T4	N1	Mastectomy	Yes	>70	Yes	Yes	1	1	No	No	Yes	No
train	45353390	2014	Female	6	0	0	98	Yes	11	58	2014~2017	White	Married	ILC/Others	9	T4	N1	No surgery	No	51~60	Yes	Yes	1	1	Yes	No	Yes	No
train	45364648	2014	Female	39	1	95	95	Yes	7	66	2014~2017	White	Unmarried	IDC	9	T2	N1	No surgery	No	61~70	No	Yes	1	1	Yes	Yes	Yes	Yes
train	45376529	2013	Female	60	1	0	98	Yes	64	62	2010~2013	White	Unmarried	ILC/Others	9	T3	N1	No surgery	No	61~70	No	Yes	0	0	No	No	No	Yes
train	45376871	2014	Female	100	5	3	95	Yes	58	58	2014~2017	White	Married	IDC	9	T3	N1	Mastectomy	Yes	51~60	Yes	Yes	0	0	No	No	No	No
train	45377486	2011	Female	40	1	0	98	Yes	34	63	2010~2013	White	Married	IDC	9	T4	N1	No surgery	No	61~70	No	Yes	1	1	No	No	No	Yes
train	45378023	2014	Female	47	6	9	9	Yes	13	54	2014~2017	White	Unmarried	IDC	9	T4	N2	Mastectomy	Yes	51~60	Yes	Yes	1	1	No	No	No	No
train	45380883	2014	Female	25	3	1	1	No/Unknown	18	81	2014~2017	White	Married	IDC	9	T2	N1	BCS	Yes	>70	No	No	0	1	No	No	No	Yes
train	45389298	2014	Female	110	3	9	3	No/Unknown	50	80	2014~2017	White	Unmarried	IDC	9	T4	N1	Mastectomy	Yes	>70	No	No	0	0	No	No	Yes	No
train	45390244	2014	Female	36	1	1	1	Yes	24	46	2014~2017	White	Married	IDC	9	T2	N1	No surgery	No	41~50	No	Yes	1	1	No	No	Yes	No
train	45391999	2014	Female	60	0	0	98	No/Unknown	6	77	2014~2017	White	Unmarried	ILC/Others	9	T4	N3	No surgery	No	>70	No	No	1	1	No	Yes	No	No
train	45393335	2014	Female	999	1	1	1	Yes	10	35	2014~2017	White	Unmarried	IDC	9	T4	N1	No surgery	No	18~40	No	Yes	1	1	No	No	No	No
train	45398259	2014	Female	165	6	6	2	Yes	7	45	2014~2017	White	Unmarried	ILC/Others	9	T4	N1	Mastectomy	Yes	41~50	No	Yes	1	1	No	No	No	No
train	45400773	2013	Female	42	3	4	0	Yes	54	58	2010~2013	Black	Unmarried	IDC	9	T2	N0	Mastectomy	Yes	51~60	No	Yes	1	1	No	No	Yes	No
train	45401019	2013	Female	30	3	27	8	Yes	25	47	2010~2013	Black	Unmarried	IDC	9	T2	N2	BCS	Yes	41~50	No	Yes	1	1	No	No	No	Yes
train	45408981	2014	Female	50	5	7	2	Yes	54	81	2014~2017	White	Married	ILC/Others	9	T4	N1	Mastectomy	Yes	>70	Yes	Yes	0	0	No	No	No	No
train	45412298	2013	Female	34	1	0	98	Yes	13	52	2010~2013	Black	Unmarried	ILC/Others	9	T2	N1	No surgery	No	51~60	No	Yes	1	1	No	Yes	Yes	Yes
train	45419026	2014	Female	120	1	1	1	Yes	9	62	2014~2017	White	Unmarried	IDC	9	T3	N1	No surgery	No	61~70	No	Yes	1	1	No	No	Yes	No
train	45430146	2014	Female	33	0	0	98	Yes	7	53	2014~2017	White	Unmarried	IDC	9	T2	N1	No surgery	No	51~60	Yes	Yes	1	1	Yes	No	Yes	Yes
train	45430862	2014	Female	47	0	0	98	Yes	54	53	2014~2017	White	Unmarried	IDC	9	T4	N2	No surgery	No	51~60	No	Yes	0	0	No	No	No	Yes
train	45433226	2014	Female	40	1	95	95	Yes	11	71	2014~2017	White	Unmarried	IDC	9	T2	N1	No surgery	No	>70	No	Yes	1	1	No	Yes	Yes	No
train	45442146	2013	Female	90	3	0	98	No/Unknown	2	53	2010~2013	White	Married	IDC	9	T4	N1	Mastectomy	Yes	51~60	No	No	0	1	No	Yes	No	No
train	45449817	2014	Female	116	5	1	1	Yes	2	62	2014~2017	White	Unmarried	IDC	9	T4	N2	Mastectomy	Yes	61~70	No	Yes	1	1	Yes	No	No	No
train	45463962	2014	Female	50	1	0	98	Yes	6	68	2014~2017	White	Married	ILC/Others	9	T2	N1	No surgery	No	61~70	No	Yes	1	1	No	No	No	Yes
train	45480010	2014	Female	26	3	13	3	Yes	8	70	2014~2017	Black	Unmarried	IDC	9	T2	N1	Mastectomy	Yes	61~70	Yes	Yes	1	1	No	No	No	Yes
train	45484281	2014	Female	55	1	0	98	Yes	9	57	2014~2017	White	Unmarried	IDC	9	T3	N1	No surgery	No	51~60	Yes	Yes	1	1	No	No	No	Yes
train	45485451	2014	Female	45	5	6	5	Yes	36	52	2014~2017	White	Unmarried	IDC	9	T2	N2	Mastectomy	Yes	51~60	Yes	Yes	1	1	No	Yes	No	Yes
train	45488474	2014	Female	998	0	0	98	No/Unknown	3	82	2014~2017	White	Unmarried	IDC	9	T4	N2	No surgery	No	>70	No	No	1	1	No	Yes	Yes	Yes
train	45495592	2014	Female	38	1	95	95	Yes	14	52	2014~2017	White	Unmarried	IDC	9	T4	N3	No surgery	No	51~60	No	Yes	1	1	No	No	No	No
train	45495918	2014	Female	36	5	0	98	Yes	56	76	2014~2017	White	Married	IDC	9	T2	N0	Mastectomy	Yes	>70	Yes	Yes	1	1	No	No	No	No
train	45498598	2014	Female	35	5	18	16	Yes	38	64	2014~2017	White	Married	IDC	9	T2	N3	BCS	Yes	61~70	Yes	Yes	1	1	No	No	No	No
train	45499798	2014	Female	999	0	1	1	Yes	3	64	2014~2017	Black	Unmarried	IDC	9	T4	N3	No surgery	No	61~70	No	Yes	1	1	No	Yes	Yes	No
train	45502012	2014	Female	8	6	10	4	Yes	17	53	2014~2017	White	Married	IDC	9	T1	N2	Mastectomy	Yes	51~60	Yes	Yes	1	1	No	No	No	Yes
train	45510344	2014	Female	40	3	0	98	No/Unknown	25	82	2014~2017	White	Married	IDC	9	T4	N0	Mastectomy	Yes	>70	Yes	No	1	1	No	No	No	Yes
train	45511564	2014	Female	50	3	11	0	Yes	48	33	2014~2017	White	Married	IDC	9	T2	N0	Mastectomy	Yes	18~40	No	Yes	0	0	No	No	No	No
train	45516155	2014	Female	62	5	12	0	Yes	26	39	2014~2017	White	Unmarried	IDC	9	T4	N1	Mastectomy	Yes	18~40	Yes	Yes	1	1	No	No	Yes	No
train	45518335	2014	Female	60	1	2	1	Yes	27	42	2014~2017	White	Married	IDC	9	T3	N1	No surgery	No	41~50	No	Yes	0	1	No	Yes	No	No
train	45531396	2015	Female	60	3	14	0	No/Unknown	3	98	2014~2017	White	Unmarried	ILC/Others	9	T4	N0	Mastectomy	Yes	>70	No	No	1	1	No	No	No	No
train	45532093	2015	Female	40	6	8	7	Yes	24	54	2014~2017	Black	Married	IDC	9	T2	N1	BCS	Yes	51~60	Yes	Yes	1	1	No	No	No	Yes
train	45533491	2015	Female	150	0	0	98	Yes	24	57	2014~2017	White	Married	ILC/Others	9	T4	N1	No surgery	No	51~60	Yes	Yes	1	1	No	No	No	No
train	45541267	2015	Female	100	0	0	98	Yes	11	56	2014~2017	White	Married	IDC	9	T3	N1	No surgery	No	51~60	No	Yes	1	1	No	No	Yes	Yes
train	45549746	2015	Female	999	1	1	1	Yes	29	46	2014~2017	White	Married	IDC	9	T4	N1	No surgery	No	41~50	No	Yes	1	1	No	No	Yes	Yes
train	45555700	2013	Female	50	3	5	2	No/Unknown	6	75	2010~2013	White	Unmarried	ILC/Others	9	T4	N1	Mastectomy	Yes	>70	No	No	1	1	No	No	Yes	No
train	45556321	2015	Female	17	3	4	4	Yes	18	54	2014~2017	White	Married	IDC	9	T1	N3	Mastectomy	Yes	51~60	Yes	Yes	1	1	No	Yes	No	No
train	45562673	2015	Female	33	3	16	1	Yes	12	74	2014~2017	Black	Unmarried	IDC	9	T2	N1	Mastectomy	Yes	>70	No	Yes	1	1	No	Yes	No	No
train	45569036	2014	Female	38	1	0	98	Yes	25	53	2014~2017	White	Unmarried	IDC	9	T2	N1	No surgery	No	51~60	No	Yes	1	1	No	Yes	No	Yes
train	45569674	2015	Female	60	1	0	98	Yes	13	38	2014~2017	White	Married	IDC	9	T3	N0	No surgery	No	18~40	Yes	Yes	1	1	No	No	Yes	No
train	45573491	2015	Female	60	1	0	98	Yes	44	79	2014~2017	White	Unmarried	IDC	9	T3	N0	No surgery	No	>70	No	Yes	0	0	No	No	Yes	No
train	45575556	2015	Female	80	1	1	1	Yes	12	51	2014~2017	White	Unmarried	IDC	9	T3	N1	No surgery	No	51~60	No	Yes	1	1	No	No	Yes	Yes
train	45576511	2015	Female	998	0	0	98	Yes	3	52	2014~2017	Black	Married	IDC	9	T4	N3	No surgery	No	51~60	No	Yes	1	1	No	No	No	Yes
train	45576673	2015	Female	55	5	11	11	Yes	22	77	2014~2017	White	Unmarried	IDC	9	T3	N3	Mastectomy	Yes	>70	Yes	Yes	1	1	No	No	No	No
train	45588355	2015	Female	999	5	1	0	Yes	43	64	2014~2017	White	Married	IDC	9	T4	N2	Mastectomy	Yes	61~70	Yes	Yes	0	0	No	No	No	No
train	45596973	2015	Female	112	0	0	98	Yes	6	42	2014~2017	Black	Unmarried	IDC	9	T4	N1	No surgery	No	41~50	Yes	Yes	1	1	No	Yes	No	No
train	45606210	2015	Female	70	1	95	95	No/Unknown	1	50	2014~2017	White	Married	IDC	9	T3	N1	No surgery	No	41~50	Yes	No	1	1	Yes	No	No	Yes
train	45608726	2015	Female	75	3	25	8	No/Unknown	17	63	2014~2017	White	Married	IDC	9	T3	N2	Mastectomy	Yes	61~70	No	No	1	1	No	No	Yes	No
train	45615606	2015	Female	50	1	95	95	Yes	6	55	2014~2017	White	Married	IDC	9	T2	N1	No surgery	No	51~60	No	Yes	1	1	No	No	No	Yes
train	45617611	2014	Female	11	1	0	98	No/Unknown	1	76	2014~2017	Black	Unmarried	IDC	9	T1	N0	No surgery	No	>70	No	No	1	1	No	No	No	Yes
train	45626443	2015	Female	25	0	95	95	Yes	11	46	2014~2017	White	Unmarried	IDC	9	T2	N1	No surgery	No	41~50	No	Yes	1	1	No	Yes	Yes	No
train	45629727	2015	Female	57	1	95	95	Yes	11	55	2014~2017	Black	Unmarried	IDC	9	T3	N2	No surgery	No	51~60	No	Yes	1	1	No	Yes	No	Yes
train	45640788	2015	Female	92	0	95	95	Yes	14	37	2014~2017	Black	Married	IDC	9	T3	N3	No surgery	No	18~40	No	Yes	1	1	No	Yes	No	Yes
train	45650571	2015	Female	100	1	0	98	Yes	4	55	2014~2017	White	Married	IDC	9	T3	N1	No surgery	No	51~60	Yes	Yes	1	1	Yes	No	No	No
train	45652308	2015	Female	42	1	95	95	Yes	2	73	2014~2017	White	Unmarried	IDC	9	T2	N1	No surgery	No	>70	Yes	Yes	1	1	No	Yes	Yes	Yes
train	45658832	2015	Female	36	5	12	8	Yes	15	75	2014~2017	White	Married	IDC	9	T2	N1	Mastectomy	Yes	>70	No	Yes	1	1	No	No	Yes	No
train	45670199	2015	Female	41	1	1	1	Yes	36	52	2014~2017	Black	Unmarried	IDC	9	T2	N1	Mastectomy	Yes	51~60	No	Yes	0	0	No	No	No	Yes
train	45670932	2015	Female	34	1	95	95	Yes	19	69	2014~2017	White	Unmarried	IDC	9	T2	N1	No surgery	No	61~70	Yes	Yes	1	1	No	No	No	No
train	45671340	2015	Female	55	0	0	98	Yes	6	30	2014~2017	White	Unmarried	IDC	9	T3	N1	No surgery	No	18~40	No	Yes	1	1	No	No	No	Yes
train	45675753	2015	Female	7	1	1	1	Yes	22	64	2014~2017	Black	Married	IDC	9	T1	N1	No surgery	No	61~70	No	Yes	0	1	No	No	Yes	No
train	45682512	2015	Female	39	1	0	98	Yes	24	64	2014~2017	White	Married	IDC	9	T2	N0	No surgery	No	61~70	No	Yes	1	1	No	No	Yes	No
train	45690358	2015	Female	65	3	2	0	No/Unknown	4	80	2014~2017	Black	Unmarried	IDC	9	T3	N0	Mastectomy	Yes	>70	No	No	1	1	No	No	Yes	No
train	45693021	2015	Female	999	0	0	98	Yes	25	45	2014~2017	White	Married	ILC/Others	9	T4	N1	No surgery	No	41~50	Yes	Yes	1	1	No	Yes	No	Yes
train	45700981	2015	Female	73	1	1	1	Yes	10	87	2014~2017	White	Unmarried	IDC	9	T4	N2	No surgery	No	>70	No	Yes	1	1	No	No	Yes	No
train	45710066	2013	Female	999	0	0	98	Yes	9	59	2010~2013	White	Married	ILC/Others	9	T4	N2	No surgery	No	51~60	Yes	Yes	1	1	Yes	No	Yes	No
train	45715061	2015	Female	989	1	0	98	No/Unknown	1	88	2014~2017	White	Unmarried	ILC/Others	9	T3	N0	No surgery	No	>70	Yes	No	1	1	No	No	Yes	No
train	45733735	2015	Female	40	1	0	98	No/Unknown	4	93	2014~2017	White	Unmarried	IDC	9	T2	N1	No surgery	No	>70	No	No	1	1	No	No	Yes	No
train	45736039	2015	Female	63	0	95	95	Yes	31	58	2014~2017	Black	Unmarried	IDC	9	T4	N3	No surgery	No	51~60	Yes	Yes	1	1	No	No	No	Yes
train	45737591	2015	Female	150	1	0	98	Yes	2	81	2014~2017	White	Unmarried	IDC	9	T3	N0	No surgery	No	>70	No	Yes	1	1	No	Yes	Yes	Yes
train	57249993	2012	Female	26	1	0	98	Yes	11	55	2010~2013	White	Unmarried	ILC/Others	9	T2	N0	No surgery	No	51~60	No	Yes	1	1	No	No	No	Yes
train	57636201	2010	Female	55	5	6	3	Yes	12	51	2010~2013	White	Married	IDC	9	T4	N1	Mastectomy	Yes	51~60	No	Yes	1	1	No	No	No	Yes
train	57637355	2010	Female	70	5	18	11	Yes	7	61	2010~2013	Black	Married	IDC	9	T4	N3	Mastectomy	Yes	61~70	No	Yes	1	1	No	Yes	Yes	Yes
train	57638289	2010	Female	47	3	0	98	No/Unknown	4	58	2010~2013	White	Unmarried	IDC	9	T4	N0	Mastectomy	Yes	51~60	No	No	1	1	No	Yes	No	No
train	57639417	2010	Female	40	5	6	0	Yes	107	46	2010~2013	White	Unmarried	IDC	9	T2	N3	Mastectomy	Yes	41~50	Yes	Yes	0	0	No	No	No	No
train	57652239	2010	Female	60	5	5	2	Yes	104	66	2010~2013	White	Married	IDC	9	T4	N3	Mastectomy	Yes	61~70	No	Yes	0	0	No	No	Yes	No
train	57667294	2010	Female	37	3	7	6	Yes	11	69	2010~2013	White	Unmarried	IDC	9	T2	N2	Mastectomy	Yes	61~70	No	Yes	1	1	No	Yes	No	Yes
train	57668971	2010	Female	140	1	0	98	No/Unknown	3	75	2010~2013	White	Unmarried	IDC	9	T4	N1	No surgery	No	>70	Yes	No	1	1	Yes	Yes	Yes	Yes
train	57670843	2010	Female	998	1	0	98	No/Unknown	5	54	2010~2013	Black	Unmarried	IDC	9	T4	N3	No surgery	No	51~60	Yes	No	1	1	No	No	No	Yes
train	57672793	2010	Female	999	5	7	1	Yes	16	58	2010~2013	White	Unmarried	ILC/Others	9	T4	N1	Mastectomy	Yes	51~60	Yes	Yes	1	1	No	No	No	No
train	57677231	2010	Female	80	0	0	98	No/Unknown	4	61	2010~2013	Black	Unmarried	ILC/Others	9	T4	N1	No surgery	No	61~70	Yes	No	1	1	No	No	Yes	No
train	57680072	2011	Female	35	0	95	95	Yes	12	62	2010~2013	Black	Unmarried	IDC	9	T4	N2	No surgery	No	61~70	No	Yes	1	1	No	No	No	No
train	57682769	2011	Female	46	0	0	98	Yes	2	86	2010~2013	White	Married	ILC/Others	9	T2	N1	No surgery	No	>70	No	Yes	0	1	No	Yes	Yes	Yes
train	57693795	2011	Female	25	0	0	98	No/Unknown	4	72	2010~2013	White	Married	IDC	9	T2	N0	No surgery	No	>70	Yes	No	1	1	Yes	No	Yes	Yes
train	57694011	2010	Female	25	5	0	98	Yes	17	63	2010~2013	White	Married	IDC	9	T2	N1	Mastectomy	Yes	61~70	No	Yes	1	1	No	Yes	Yes	Yes
train	57696761	2011	Female	999	0	1	1	Yes	19	54	2010~2013	White	Unmarried	ILC/Others	9	T4	N1	Mastectomy	Yes	51~60	No	Yes	1	1	No	No	No	No
train	57699724	2011	Female	100	5	7	0	Yes	11	53	2010~2013	White	Married	ILC/Others	9	T4	N1	Mastectomy	Yes	51~60	Yes	Yes	1	1	No	Yes	No	No
train	57699921	2011	Female	120	0	0	98	Yes	3	57	2010~2013	White	Unmarried	IDC	9	T4	N1	No surgery	No	51~60	Yes	Yes	1	1	Yes	Yes	Yes	No
train	57700382	2011	Female	51	3	19	19	Yes	18	68	2010~2013	White	Married	IDC	9	T3	N3	Mastectomy	Yes	61~70	Yes	Yes	1	1	Yes	No	Yes	Yes
train	57701931	2011	Female	27	1	0	98	Yes	5	53	2010~2013	White	Unmarried	IDC	9	T2	N0	No surgery	No	51~60	No	Yes	1	1	No	Yes	No	Yes
train	57704657	2011	Female	45	3	5	5	No/Unknown	1	89	2010~2013	White	Married	IDC	9	T4	N2	Mastectomy	Yes	>70	No	No	0	1	No	Yes	No	No
train	57707031	2011	Female	31	3	3	0	Yes	90	51	2010~2013	Black	Married	IDC	9	T2	N0	BCS	Yes	51~60	Yes	Yes	0	0	No	No	No	Yes
train	57708576	2010	Female	10	1	0	98	No/Unknown	3	72	2010~2013	White	Unmarried	IDC	9	T1	N0	BCS	Yes	>70	Yes	No	1	1	No	No	No	Yes
train	57710895	2011	Female	80	1	0	98	Yes	26	55	2010~2013	White	Unmarried	ILC/Others	9	T3	N3	No surgery	No	51~60	No	Yes	1	1	No	No	No	No
train	57711839	2011	Female	18	0	0	98	Yes	26	51	2010~2013	White	Unmarried	IDC	9	T4	N1	No surgery	No	51~60	Yes	Yes	0	1	No	No	Yes	Yes
train	57714669	2011	Female	90	1	1	1	Yes	8	31	2010~2013	Black	Unmarried	IDC	9	T4	N1	No surgery	No	18~40	Yes	Yes	1	1	No	No	No	Yes
train	57716527	2011	Female	34	5	23	7	Yes	86	44	2010~2013	White	Unmarried	ILC/Others	9	T2	N2	Mastectomy	Yes	41~50	Yes	Yes	0	0	No	No	No	No
train	57718739	2011	Female	50	1	0	98	Yes	44	64	2010~2013	White	Married	IDC	9	T2	N0	No surgery	No	61~70	No	Yes	1	1	No	No	Yes	No
train	57720009	2011	Female	999	5	0	98	Yes	14	60	2010~2013	White	Married	IDC	9	T4	N1	Mastectomy	Yes	51~60	Yes	Yes	1	1	No	No	No	Yes
train	57728684	2011	Female	50	1	95	95	No/Unknown	2	75	2010~2013	White	Unmarried	ILC/Others	9	T2	N1	No surgery	No	>70	No	No	1	1	No	No	Yes	Yes
train	57734479	2012	Female	25	3	2	0	Yes	11	79	2010~2013	Black	Unmarried	IDC	9	T2	N0	BCS	Yes	>70	No	Yes	1	1	No	No	Yes	Yes
train	57740688	2012	Female	989	0	0	98	Yes	2	59	2010~2013	White	Married	IDC	9	T4	N3	No surgery	No	51~60	Yes	Yes	1	1	No	Yes	Yes	Yes
train	57742029	2012	Female	80	0	6	4	No/Unknown	3	90	2010~2013	White	Unmarried	IDC	9	T4	N2	Mastectomy	Yes	>70	Yes	No	1	1	No	No	No	Yes
train	57759636	2012	Female	20	3	0	98	No/Unknown	4	67	2010~2013	White	Unmarried	IDC	9	T1	N0	BCS	Yes	61~70	No	No	0	1	No	No	Yes	No
train	57761515	2012	Female	60	5	5	0	Yes	15	66	2010~2013	White	Unmarried	ILC/Others	9	T4	N2	Mastectomy	Yes	61~70	Yes	Yes	1	1	No	No	Yes	Yes
train	57763795	2012	Female	35	3	4	4	Yes	34	45	2010~2013	White	Married	IDC	9	T2	N2	BCS	Yes	41~50	No	Yes	1	1	No	No	No	Yes
train	57765036	2012	Female	15	1	1	1	Yes	4	69	2010~2013	White	Unmarried	IDC	9	T4	N1	No surgery	No	61~70	No	Yes	0	1	No	No	No	Yes
train	57784543	2013	Female	9	0	1	1	Yes	11	72	2010~2013	White	Married	ILC/Others	9	T1	N1	No surgery	No	>70	No	Yes	0	1	No	Yes	Yes	Yes
train	57798550	2013	Female	44	5	6	5	Yes	19	74	2010~2013	White	Married	IDC	9	T4	N3	Mastectomy	Yes	>70	Yes	Yes	1	1	No	No	No	No
train	57809016	2013	Female	999	0	0	98	Yes	9	30	2010~2013	White	Married	ILC/Others	9	T4	N1	No surgery	No	18~40	No	Yes	1	1	No	No	No	Yes
train	57812973	2013	Female	60	0	0	98	Yes	3	76	2010~2013	White	Married	IDC	9	T4	N1	No surgery	No	>70	No	Yes	1	1	Yes	No	No	No
train	57820474	2013	Female	90	1	0	98	Yes	18	47	2010~2013	White	Married	IDC	9	T3	N3	No surgery	No	41~50	Yes	Yes	1	1	Yes	No	Yes	Yes
train	57820626	2013	Female	40	3	18	16	Yes	18	74	2010~2013	White	Married	IDC	9	T4	N1	Mastectomy	Yes	>70	Yes	Yes	1	1	No	No	No	Yes
train	57820976	2013	Female	16	5	2	0	Yes	60	49	2010~2013	White	Married	IDC	9	T1	N0	Mastectomy	Yes	41~50	Yes	Yes	0	0	No	No	Yes	No
train	57822364	2013	Female	10	3	1	1	Yes	7	60	2010~2013	White	Unmarried	IDC	9	T1	N1	Mastectomy	Yes	51~60	No	Yes	0	1	No	Yes	No	Yes
train	57825707	2014	Female	131	0	0	98	Yes	24	62	2014~2017	White	Unmarried	IDC	9	T4	N3	No surgery	No	61~70	Yes	Yes	1	1	No	No	Yes	Yes
train	57832521	2014	Female	60	0	0	98	No/Unknown	7	72	2014~2017	White	Unmarried	IDC	9	T4	N0	No surgery	No	>70	No	No	1	1	No	No	No	Yes
train	57836682	2014	Female	50	0	95	95	Yes	18	53	2014~2017	Black	Unmarried	IDC	9	T4	N2	No surgery	No	51~60	Yes	Yes	1	1	No	Yes	No	No
train	57838225	2014	Female	35	0	0	98	Yes	9	35	2014~2017	White	Married	IDC	9	T4	N3	No surgery	No	18~40	No	Yes	1	1	No	No	Yes	No
train	57838974	2014	Female	75	0	95	95	Yes	29	41	2014~2017	White	Married	IDC	9	T4	N1	No surgery	No	41~50	No	Yes	1	1	No	Yes	No	No
train	57839571	2014	Female	50	0	0	98	Yes	13	34	2014~2017	White	Married	IDC	9	T2	N1	No surgery	No	18~40	No	Yes	1	1	No	Yes	No	No
train	57845762	2014	Female	38	0	1	1	Yes	56	74	2014~2017	White	Unmarried	IDC	9	T2	N2	No surgery	No	>70	No	Yes	0	0	No	No	Yes	No
train	57850800	2014	Female	48	0	0	98	Yes	21	70	2014~2017	White	Married	ILC/Others	9	T4	N1	No surgery	No	61~70	No	Yes	1	1	No	No	Yes	Yes
train	57866645	2014	Female	22	3	32	18	Yes	37	49	2014~2017	White	Married	IDC	9	T2	N3	Mastectomy	Yes	41~50	Yes	Yes	1	1	No	No	No	Yes
train	57868085	2014	Female	46	0	95	95	No/Unknown	12	81	2014~2017	White	Unmarried	IDC	9	T2	N1	No surgery	No	>70	No	No	1	1	No	No	Yes	No
train	57869588	2014	Female	23	1	0	98	Yes	14	69	2014~2017	White	Unmarried	ILC/Others	9	T4	N1	No surgery	No	61~70	No	Yes	1	1	No	No	Yes	Yes
train	57872600	2014	Female	95	6	8	3	Yes	3	63	2014~2017	White	Married	IDC	9	T3	N1	Mastectomy	Yes	61~70	No	Yes	0	1	No	No	Yes	Yes
train	57878327	2014	Female	50	1	0	98	Yes	32	54	2014~2017	White	Married	IDC	9	T4	N0	No surgery	No	51~60	No	Yes	1	1	No	No	No	Yes
train	57880504	2015	Female	59	6	1	0	Yes	45	75	2014~2017	White	Married	ILC/Others	9	T3	N0	Mastectomy	Yes	>70	Yes	Yes	0	0	No	No	Yes	No
train	57880801	2015	Female	999	0	95	95	Yes	1	80	2014~2017	White	Married	IDC	9	T4	N1	No surgery	No	>70	No	Yes	1	1	No	Yes	Yes	No
train	57881406	2014	Female	21	3	0	98	Yes	12	82	2014~2017	White	Unmarried	IDC	9	T4	N0	BCS	Yes	>70	Yes	Yes	1	1	No	No	No	No
train	57882469	2015	Female	110	5	0	98	Yes	17	58	2014~2017	White	Unmarried	ILC/Others	9	T4	N2	Mastectomy	Yes	51~60	No	Yes	1	1	No	No	Yes	No
train	57885310	2015	Female	65	3	12	12	Yes	24	63	2014~2017	White	Married	IDC	9	T4	N3	Mastectomy	Yes	61~70	Yes	Yes	1	1	No	Yes	No	Yes
train	57885695	2015	Female	999	1	1	1	Yes	14	72	2014~2017	White	Unmarried	ILC/Others	9	T4	N1	No surgery	No	>70	No	Yes	0	1	No	No	No	No
train	57886347	2015	Female	42	5	7	0	Yes	45	58	2014~2017	White	Married	IDC	9	T2	N0	Mastectomy	Yes	51~60	No	Yes	0	0	No	No	No	Yes
train	57892980	2015	Female	110	1	9	3	Yes	26	65	2014~2017	White	Married	IDC	9	T4	N3	Mastectomy	Yes	61~70	No	Yes	1	1	No	No	Yes	No
train	57897402	2015	Female	999	1	0	98	No/Unknown	11	77	2014~2017	White	Unmarried	IDC	9	T4	N3	BCS	Yes	>70	No	No	1	1	No	No	No	Yes
train	57901168	2015	Female	90	5	0	98	Yes	42	46	2014~2017	White	Married	IDC	9	T4	N0	Mastectomy	Yes	41~50	No	Yes	0	0	No	No	No	Yes
train	57906422	2015	Female	65	0	95	95	Yes	11	55	2014~2017	White	Married	IDC	9	T3	N1	No surgery	No	51~60	No	Yes	1	1	No	No	No	Yes
train	57907845	2014	Female	80	3	9	4	No/Unknown	59	62	2014~2017	White	Unmarried	IDC	9	T4	N2	Mastectomy	Yes	61~70	No	No	0	0	No	No	Yes	No
train	57921644	2015	Female	35	1	95	95	Yes	15	81	2014~2017	White	Unmarried	IDC	9	T2	N3	No surgery	No	>70	No	Yes	1	1	No	No	Yes	No
train	57933441	2015	Female	14	1	3	3	Yes	30	49	2014~2017	White	Married	IDC	9	T1	N1	No surgery	No	41~50	No	Yes	1	1	No	No	No	Yes
train	60229798	2011	Female	30	5	22	1	Yes	54	57	2010~2013	White	Unmarried	IDC	9	T2	N1	BCS	Yes	51~60	Yes	Yes	0	1	No	No	Yes	No
train	60322022	2012	Female	998	5	9	0	Yes	15	69	2010~2013	Black	Unmarried	IDC	9	T4	N3	Mastectomy	Yes	61~70	Yes	Yes	1	1	No	No	No	No
train	60722388	2010	Female	48	1	0	98	Yes	21	52	2010~2013	White	Married	IDC	9	T2	N1	No surgery	No	51~60	No	Yes	1	1	No	Yes	No	No
train	60725393	2010	Female	22	3	95	95	No/Unknown	13	72	2010~2013	White	Unmarried	IDC	9	T2	N1	No surgery	No	>70	No	No	1	1	No	No	No	Yes
train	60726650	2010	Female	50	3	31	27	Yes	4	74	2010~2013	White	Married	IDC	9	T2	N3	Mastectomy	Yes	>70	No	Yes	1	1	No	Yes	No	No
train	60730522	2010	Female	64	5	7	7	Yes	26	61	2010~2013	Black	Married	ILC/Others	9	T3	N3	Mastectomy	Yes	61~70	No	Yes	1	1	No	No	No	No
train	60733528	2010	Female	40	0	1	1	Yes	13	67	2010~2013	Black	Unmarried	IDC	9	T2	N1	No surgery	No	61~70	No	Yes	1	1	No	No	Yes	Yes
train	60740107	2010	Female	43	6	8	6	Yes	12	75	2010~2013	White	Unmarried	IDC	9	T2	N2	Mastectomy	Yes	>70	Yes	Yes	1	1	No	No	No	No
train	60741577	2010	Female	27	1	1	1	Yes	15	43	2010~2013	Black	Married	IDC	9	T2	N3	Mastectomy	Yes	41~50	No	Yes	1	1	No	No	No	No
train	60742255	2010	Female	42	0	95	0	Yes	1	53	2010~2013	White	Married	IDC	9	T4	N0	No surgery	No	51~60	No	Yes	1	1	No	Yes	Yes	Yes
train	60743111	2010	Female	23	1	0	98	No/Unknown	1	47	2010~2013	Black	Unmarried	IDC	9	T2	N0	No surgery	No	41~50	No	No	0	1	No	Yes	Yes	No
train	60743905	2010	Female	80	5	25	12	Yes	51	66	2010~2013	White	Married	ILC/Others	9	T3	N1	Mastectomy	Yes	61~70	No	Yes	1	1	No	No	No	Yes
train	60758929	2010	Female	150	5	5	1	Yes	35	77	2010~2013	Black	Unmarried	IDC	9	T4	N1	Mastectomy	Yes	>70	Yes	Yes	1	1	No	No	No	No
train	60760673	2011	Female	40	3	19	19	Yes	7	62	2010~2013	White	Married	IDC	9	T2	N3	BCS	Yes	61~70	No	Yes	1	1	No	No	No	Yes
train	60767455	2011	Female	7	1	0	98	Yes	17	61	2010~2013	Black	Unmarried	IDC	9	T3	N2	No surgery	No	61~70	No	Yes	1	1	No	No	No	Yes
train	60767489	2010	Female	999	0	0	98	Yes	14	42	2010~2013	Black	Unmarried	ILC/Others	9	T4	N0	No surgery	No	41~50	No	Yes	1	1	No	No	No	No
train	60769990	2011	Female	34	0	0	98	Yes	30	31	2010~2013	Black	Unmarried	IDC	9	T2	N1	No surgery	No	18~40	No	Yes	1	1	No	Yes	Yes	No
train	60770612	2011	Female	17	3	0	98	Yes	3	28	2010~2013	Black	Unmarried	IDC	9	T1	N0	BCS	Yes	18~40	No	Yes	1	1	No	No	No	Yes
train	60771849	2011	Female	16	0	0	98	Yes	72	72	2010~2013	Black	Married	ILC/Others	9	T1	N1	No surgery	No	>70	No	Yes	1	1	No	No	No	Yes
train	60774969	2011	Female	998	0	0	98	Yes	22	49	2010~2013	White	Unmarried	ILC/Others	9	T4	N1	No surgery	No	41~50	Yes	Yes	1	1	No	No	No	Yes
train	60775800	2011	Female	999	1	95	95	No/Unknown	2	60	2010~2013	Black	Unmarried	IDC	9	T4	N1	No surgery	No	51~60	No	No	1	1	No	No	Yes	Yes
train	60778433	2011	Female	20	3	4	0	Yes	89	74	2010~2013	Black	Unmarried	IDC	9	T1	N0	Mastectomy	Yes	>70	No	Yes	0	0	No	No	No	Yes
train	60779139	2011	Female	31	3	20	7	Yes	9	44	2010~2013	White	Married	IDC	9	T2	N2	Mastectomy	Yes	41~50	No	Yes	1	1	No	No	No	Yes
train	60779652	2011	Female	1	5	6	1	Yes	10	36	2010~2013	Black	Unmarried	IDC	9	T1	N1	Mastectomy	Yes	18~40	No	Yes	1	1	No	No	No	No
train	60780835	2011	Female	70	5	11	7	Yes	56	65	2010~2013	Black	Unmarried	IDC	9	T3	N1	Mastectomy	Yes	61~70	Yes	Yes	1	1	No	Yes	No	No
train	60781805	2011	Female	993	3	12	4	Yes	24	63	2010~2013	White	Unmarried	IDC	9	T2	N2	Mastectomy	Yes	61~70	No	Yes	1	1	No	Yes	Yes	No
train	60782430	2011	Female	999	0	95	95	Yes	47	47	2010~2013	Black	Unmarried	IDC	9	T4	N3	Mastectomy	Yes	41~50	Yes	Yes	1	1	No	No	Yes	No
train	60797414	2011	Female	55	3	14	14	No/Unknown	3	87	2010~2013	White	Unmarried	IDC	9	T3	N3	Mastectomy	Yes	>70	No	No	0	1	No	No	No	No
train	60801660	2011	Female	130	0	0	98	No/Unknown	1	71	2010~2013	White	Unmarried	IDC	9	T4	N1	No surgery	No	>70	No	No	1	1	No	Yes	Yes	Yes
train	60804139	2011	Female	100	5	26	17	Yes	46	62	2010~2013	White	Married	IDC	9	T4	N3	Mastectomy	Yes	61~70	Yes	Yes	0	1	No	No	Yes	No
train	60809483	2011	Female	50	3	0	98	Yes	2	47	2010~2013	Black	Unmarried	IDC	9	T4	N3	BCS	Yes	41~50	No	Yes	1	1	No	No	No	No
train	60809977	2012	Female	30	3	0	98	Yes	1	53	2010~2013	White	Married	IDC	9	T2	N0	BCS	Yes	51~60	No	Yes	1	1	No	Yes	No	No
train	60810793	2012	Female	12	0	0	98	Yes	54	46	2010~2013	Black	Married	IDC	9	T1	N1	No surgery	No	41~50	No	Yes	1	1	No	Yes	No	No
train	60818678	2012	Female	28	5	17	0	Yes	24	60	2010~2013	White	Unmarried	IDC	9	T2	N1	Mastectomy	Yes	51~60	Yes	Yes	1	1	No	Yes	No	Yes
train	60818836	2012	Female	100	6	0	98	No/Unknown	1	80	2010~2013	White	Unmarried	IDC	9	T4	N0	Mastectomy	Yes	>70	Yes	No	0	1	No	Yes	No	Yes
train	60822255	2012	Female	67	5	4	3	Yes	26	78	2010~2013	White	Unmarried	IDC	9	T4	N2	Mastectomy	Yes	>70	No	Yes	1	1	No	No	Yes	No
train	60823285	2012	Female	130	6	3	3	Yes	5	46	2010~2013	Black	Unmarried	ILC/Others	9	T4	N1	Mastectomy	Yes	41~50	No	Yes	1	1	No	No	Yes	No
train	60823984	2012	Female	14	1	0	98	Yes	15	41	2010~2013	White	Married	IDC	9	T3	N3	No surgery	No	41~50	No	Yes	1	1	No	No	No	Yes
train	60827005	2011	Female	94	1	13	0	Yes	31	41	2010~2013	Black	Unmarried	ILC/Others	9	T3	N3	Mastectomy	Yes	41~50	No	Yes	1	1	No	No	Yes	No
train	60827897	2012	Female	40	1	1	1	Yes	46	54	2010~2013	White	Married	IDC	9	T2	N1	Mastectomy	Yes	51~60	Yes	Yes	1	1	No	No	No	Yes
train	60832009	2015	Female	26	0	95	95	Yes	40	52	2014~2017	White	Unmarried	IDC	9	T2	N1	No surgery	No	51~60	No	Yes	0	0	No	No	No	No
train	60835089	2012	Female	106	0	0	98	Yes	22	53	2010~2013	Black	Unmarried	ILC/Others	9	T3	N0	No surgery	No	51~60	No	Yes	1	1	No	No	Yes	No
train	60840641	2012	Female	65	0	0	98	No/Unknown	2	59	2010~2013	Black	Unmarried	ILC/Others	9	T4	N1	No surgery	No	51~60	No	No	1	1	Yes	No	Yes	No
train	60847208	2013	Female	74	3	14	6	Yes	4	82	2010~2013	Black	Unmarried	IDC	9	T4	N2	Mastectomy	Yes	>70	No	Yes	0	1	No	Yes	Yes	Yes
train	60848228	2013	Female	998	0	0	98	Yes	8	58	2010~2013	Black	Married	ILC/Others	9	T4	N3	Unknown	Yes	51~60	Yes	Yes	1	1	No	No	No	No
train	60851621	2013	Female	63	5	6	3	Yes	31	54	2010~2013	Black	Unmarried	IDC	9	T4	N2	Mastectomy	Yes	51~60	Yes	Yes	1	1	No	No	No	No
train	60853943	2012	Female	34	5	6	0	Yes	17	46	2010~2013	White	Married	IDC	9	T4	N0	Mastectomy	Yes	41~50	Yes	Yes	1	1	No	No	Yes	No
train	60855907	2013	Female	11	0	0	98	No/Unknown	5	59	2010~2013	White	Unmarried	IDC	9	T1	N1	BCS	Yes	51~60	No	No	1	1	No	Yes	Yes	Yes
train	60859663	2012	Female	57	5	0	98	Yes	7	51	2010~2013	White	Married	IDC	9	T3	N1	BCS	Yes	51~60	No	Yes	1	1	No	No	No	No
train	60859677	2013	Female	51	5	17	16	Yes	13	44	2010~2013	Black	Married	IDC	9	T3	N3	BCS	Yes	41~50	No	Yes	1	1	No	Yes	No	No
train	60861893	2013	Female	999	1	95	95	Yes	7	57	2010~2013	White	Married	IDC	9	T4	N1	No surgery	No	51~60	No	Yes	0	1	No	No	No	Yes
train	60862816	2013	Female	38	3	3	0	Yes	25	61	2010~2013	Black	Unmarried	IDC	9	T2	N0	Mastectomy	Yes	61~70	No	Yes	1	1	No	No	No	No
train	60863931	2013	Female	30	5	12	5	Yes	51	40	2010~2013	Black	Married	IDC	9	T2	N1	Mastectomy	Yes	18~40	Yes	Yes	1	1	No	No	No	No
train	60866906	2013	Female	80	1	0	98	Yes	15	63	2010~2013	Black	Unmarried	ILC/Others	9	T4	N1	No surgery	No	61~70	No	Yes	1	1	Yes	No	No	No
train	60867387	2013	Female	120	0	95	95	Yes	44	47	2010~2013	Black	Married	IDC	9	T4	N3	No surgery	No	41~50	No	Yes	1	1	No	No	No	No
train	60869135	2013	Female	32	3	3	0	Yes	8	61	2010~2013	Black	Unmarried	IDC	9	T2	N0	Mastectomy	Yes	61~70	No	Yes	1	1	No	No	No	No
train	60870647	2013	Female	12	0	0	98	No/Unknown	6	71	2010~2013	White	Unmarried	ILC/Others	9	T1	N0	No surgery	No	>70	No	No	1	1	No	Yes	No	Yes
train	60871162	2013	Female	52	3	33	26	Yes	17	48	2010~2013	White	Married	IDC	9	T3	N3	Mastectomy	Yes	41~50	No	Yes	1	1	No	No	No	Yes
train	60874707	2013	Female	130	0	95	95	Yes	12	62	2010~2013	Black	Unmarried	IDC	9	T3	N1	No surgery	No	61~70	Yes	Yes	1	1	No	No	Yes	Yes
train	60880786	2013	Female	45	3	1	1	Yes	33	54	2010~2013	White	Married	IDC	9	T2	N1	No surgery	No	51~60	No	Yes	1	1	No	No	No	Yes
train	60883122	2013	Female	105	3	11	4	Yes	12	56	2010~2013	Black	Unmarried	IDC	9	T4	N2	Mastectomy	Yes	51~60	No	Yes	0	1	No	Yes	No	No
train	60885773	2013	Female	30	3	5	1	Yes	15	42	2010~2013	Black	Unmarried	IDC	9	T2	N1	BCS	Yes	41~50	No	Yes	1	1	No	Yes	No	No
train	60891567	2013	Female	30	0	0	98	Yes	13	60	2010~2013	Black	Unmarried	IDC	9	T4	N1	No surgery	No	51~60	Yes	Yes	0	1	No	Yes	Yes	Yes
train	60893012	2013	Female	100	0	1	1	Yes	13	73	2010~2013	Black	Unmarried	IDC	9	T3	N1	No surgery	No	>70	No	Yes	1	1	No	No	No	Yes
train	60893141	2013	Female	19	0	0	98	Yes	12	59	2010~2013	Black	Married	IDC	9	T1	N1	No surgery	No	51~60	No	Yes	0	1	No	No	Yes	No
train	60898205	2013	Female	12	1	95	95	Yes	16	59	2010~2013	Black	Married	IDC	9	T1	N3	No surgery	No	51~60	Yes	Yes	1	1	No	No	No	No
train	60901521	2014	Female	81	0	0	98	Yes	19	48	2014~2017	Black	Unmarried	IDC	9	T4	N1	No surgery	No	41~50	No	Yes	1	1	No	No	No	No
train	60904562	2014	Female	59	0	0	98	Yes	37	64	2014~2017	Black	Married	ILC/Others	9	T3	N1	BCS	Yes	61~70	No	Yes	1	1	No	No	Yes	No
train	60908958	2014	Female	43	0	95	95	No/Unknown	15	84	2014~2017	White	Unmarried	IDC	9	T2	N1	No surgery	No	>70	No	No	1	1	No	Yes	No	No
train	60909730	2014	Female	27	0	95	95	Yes	2	75	2014~2017	Black	Unmarried	ILC/Others	9	T2	N1	No surgery	No	>70	No	Yes	1	1	Yes	Yes	Yes	Yes
train	60910829	2014	Female	50	5	0	98	Yes	24	35	2014~2017	White	Married	IDC	9	T2	N1	BCS	Yes	18~40	Yes	Yes	1	1	No	No	Yes	Yes
train	60911010	2014	Female	39	3	2	0	No/Unknown	14	63	2014~2017	White	Unmarried	IDC	9	T2	N0	Mastectomy	Yes	61~70	No	No	1	1	No	No	No	No
train	60912958	2014	Female	60	6	12	12	Yes	31	53	2014~2017	Black	Unmarried	IDC	9	T4	N1	Mastectomy	Yes	51~60	Yes	Yes	1	1	No	No	No	No
train	60914696	2014	Female	26	1	95	95	Yes	52	23	2014~2017	Black	Unmarried	ILC/Others	9	T2	N1	No surgery	No	18~40	No	Yes	0	0	No	Yes	No	Yes
train	60926805	2014	Female	75	3	14	2	No/Unknown	5	85	2014~2017	White	Unmarried	ILC/Others	9	T3	N1	Mastectomy	Yes	>70	No	No	1	1	No	No	No	Yes
train	60927022	2014	Female	11	0	0	98	Yes	7	64	2014~2017	Black	Unmarried	ILC/Others	9	T1	N0	No surgery	No	61~70	No	Yes	1	1	No	Yes	No	No
train	60928369	2014	Female	30	5	97	97	Yes	9	51	2014~2017	Black	Married	IDC	9	T4	N3	Mastectomy	Yes	51~60	No	Yes	1	1	No	No	No	No
train	60931672	2014	Female	25	3	11	2	No/Unknown	51	69	2014~2017	White	Unmarried	IDC	9	T2	N1	Mastectomy	Yes	61~70	Yes	No	0	0	No	No	Yes	No
train	60934374	2014	Female	41	1	95	95	Yes	24	60	2014~2017	Black	Married	IDC	9	T2	N1	No surgery	No	51~60	No	Yes	1	1	No	No	No	No
train	60934380	2014	Female	999	0	0	98	Yes	15	64	2014~2017	Black	Unmarried	IDC	9	T4	N3	No surgery	No	61~70	Yes	Yes	1	1	No	No	No	Yes
train	60935637	2014	Female	35	3	14	9	Yes	49	60	2014~2017	White	Married	IDC	9	T2	N2	BCS	Yes	51~60	Yes	Yes	0	0	No	No	No	No
train	60942283	2014	Female	33	1	2	0	Yes	15	47	2014~2017	White	Married	IDC	9	T2	N0	Unknown	Yes	41~50	No	Yes	1	1	No	Yes	Yes	No
train	60943461	2014	Female	6	3	5	0	No/Unknown	19	70	2014~2017	White	Unmarried	IDC	9	T1	N0	Mastectomy	Yes	61~70	No	No	0	1	No	No	Yes	No
train	60946164	2014	Female	45	3	0	98	Yes	9	54	2014~2017	White	Married	IDC	9	T4	N1	No surgery	No	51~60	No	Yes	1	1	No	No	No	Yes
train	60947262	2015	Female	23	3	22	8	Yes	16	38	2014~2017	White	Married	IDC	9	T2	N3	BCS	Yes	18~40	No	Yes	1	1	No	No	No	No
train	60948272	2015	Female	170	0	0	98	Yes	5	67	2014~2017	White	Married	ILC/Others	9	T3	N2	BCS	Yes	61~70	Yes	Yes	1	1	No	No	No	No
train	60951881	2015	Female	86	5	3	0	Yes	47	55	2014~2017	White	Unmarried	IDC	9	T4	N1	Mastectomy	Yes	51~60	Yes	Yes	0	0	No	Yes	No	No
train	60953718	2015	Female	70	1	0	98	Yes	10	50	2014~2017	White	Unmarried	ILC/Others	9	T3	N1	Unknown	No	41~50	No	Yes	1	1	No	No	Yes	No
train	60965392	2015	Female	120	0	0	98	No/Unknown	3	63	2014~2017	Black	Married	IDC	9	T3	N1	No surgery	No	61~70	No	No	1	1	No	No	No	Yes
train	60969708	2015	Female	30	5	3	0	Yes	43	32	2014~2017	White	Married	IDC	9	T2	N0	Mastectomy	Yes	18~40	No	Yes	0	0	No	No	Yes	No
train	60980145	2015	Female	6	1	2	2	Yes	11	51	2014~2017	Black	Unmarried	ILC/Others	9	T1	N1	No surgery	No	51~60	No	Yes	1	1	Yes	No	No	No
train	60980518	2015	Female	70	0	0	98	Yes	15	69	2014~2017	White	Unmarried	ILC/Others	9	T4	N0	No surgery	No	61~70	No	Yes	1	1	No	No	No	Yes
train	60981526	2015	Female	66	0	0	98	No/Unknown	1	54	2014~2017	Black	Married	IDC	9	T4	N2	No surgery	No	51~60	No	No	1	1	No	Yes	No	Yes
train	60983068	2015	Female	100	1	0	98	No/Unknown	1	57	2014~2017	White	Married	IDC	9	T4	N1	No surgery	No	51~60	No	No	1	1	No	No	Yes	No
train	60983342	2015	Female	35	5	6	0	Yes	37	68	2014~2017	White	Unmarried	IDC	9	T2	N0	Mastectomy	Yes	61~70	No	Yes	0	0	No	No	Yes	No
train	60985509	2015	Female	19	0	0	98	Yes	3	84	2014~2017	White	Married	IDC	9	T1	N0	No surgery	No	>70	No	Yes	0	1	No	Yes	Yes	No
train	61036346	2015	Female	120	1	6	0	Yes	38	51	2014~2017	Black	Unmarried	IDC	9	T4	N1	Mastectomy	Yes	51~60	Yes	Yes	0	0	No	No	No	Yes
train	66329887	2010	Female	3	6	7	2	Yes	12	55	2010~2013	White	Unmarried	IDC	9	T1	N2	Mastectomy	Yes	51~60	No	Yes	0	1	No	No	No	No
train	66331274	2010	Female	75	3	32	30	No/Unknown	4	72	2010~2013	Black	Unmarried	ILC/Others	9	T4	N3	Mastectomy	Yes	>70	Yes	No	1	1	No	No	No	Yes
train	66331654	2010	Female	999	1	0	98	No/Unknown	1	64	2010~2013	Black	Unmarried	ILC/Others	9	T4	N1	No surgery	No	61~70	No	No	1	1	No	No	No	No
train	66342695	2010	Female	100	3	0	98	No/Unknown	106	65	2010~2013	White	Married	ILC/Others	9	T4	N0	Mastectomy	Yes	61~70	Yes	No	0	0	Yes	No	No	No
train	66347190	2014	Female	98	0	0	98	Yes	12	73	2014~2017	White	Married	IDC	9	T3	N1	No surgery	No	>70	No	Yes	1	1	No	No	Yes	No
train	66353606	2010	Female	22	1	1	1	No/Unknown	23	63	2010~2013	Black	Unmarried	IDC	9	T2	N1	No surgery	No	61~70	No	No	0	1	No	No	No	No
train	66363767	2010	Female	12	0	0	98	Yes	22	78	2010~2013	White	Unmarried	IDC	9	T1	N0	No surgery	No	>70	No	Yes	1	1	No	No	No	No
train	66370158	2010	Female	11	1	95	95	Yes	8	57	2010~2013	Black	Married	IDC	9	T4	N1	No surgery	No	51~60	No	Yes	1	1	No	Yes	Yes	No
train	66390325	2010	Female	22	3	14	4	Yes	96	48	2010~2013	Black	Married	IDC	9	T2	N2	BCS	Yes	41~50	Yes	Yes	0	0	No	No	No	Yes
train	66394849	2010	Female	65	3	16	4	Yes	31	59	2010~2013	Black	Married	IDC	9	T3	N2	Mastectomy	Yes	51~60	No	Yes	1	1	No	Yes	No	No
train	66411059	2011	Female	90	6	15	0	Yes	7	72	2010~2013	White	Unmarried	IDC	9	T4	N0	Mastectomy	Yes	>70	No	Yes	0	1	No	No	Yes	No
train	66413373	2010	Female	55	1	0	98	Yes	17	56	2010~2013	Black	Married	ILC/Others	9	T4	N2	No surgery	No	51~60	Yes	Yes	0	0	No	No	No	No
train	66422187	2011	Female	60	3	4	1	Yes	23	50	2010~2013	Black	Unmarried	IDC	9	T3	N1	BCS	Yes	41~50	No	Yes	1	1	No	Yes	No	No
train	66432306	2011	Female	90	5	13	0	Yes	91	49	2010~2013	Black	Married	IDC	9	T3	N1	Mastectomy	Yes	41~50	No	Yes	0	0	No	Yes	No	No
train	66434332	2010	Female	120	1	0	98	Yes	3	65	2010~2013	White	Unmarried	IDC	9	T4	N1	No surgery	No	61~70	No	Yes	1	1	Yes	Yes	No	No
train	66439521	2011	Female	23	1	0	98	Yes	40	61	2010~2013	White	Married	ILC/Others	9	T2	N1	No surgery	No	61~70	No	Yes	1	1	No	No	Yes	No
train	66439618	2011	Female	29	0	95	95	No/Unknown	1	61	2010~2013	White	Unmarried	IDC	9	T2	N1	No surgery	No	61~70	Yes	No	1	1	Yes	Yes	Yes	Yes
train	66442497	2011	Female	90	1	95	0	No/Unknown	2	71	2010~2013	Black	Unmarried	ILC/Others	9	T3	N0	No surgery	No	>70	No	No	1	1	No	No	Yes	No
train	66442597	2011	Female	26	1	0	98	No/Unknown	19	64	2010~2013	White	Married	IDC	9	T2	N1	No surgery	No	61~70	No	No	1	1	No	No	Yes	Yes
train	66456210	2011	Female	70	1	0	98	Yes	3	77	2010~2013	White	Unmarried	IDC	9	T4	N3	No surgery	No	>70	No	Yes	1	1	No	No	No	No
train	66461027	2011	Female	25	1	0	98	No/Unknown	5	88	2010~2013	Black	Married	IDC	9	T2	N0	No surgery	No	>70	Yes	No	0	1	No	No	No	No
train	66464844	2011	Female	31	1	0	98	Yes	25	40	2010~2013	Black	Married	IDC	9	T2	N3	No surgery	No	18~40	No	Yes	1	1	No	Yes	No	No
train	66467754	2011	Female	60	1	0	98	No/Unknown	17	74	2010~2013	White	Married	IDC	9	T3	N1	No surgery	No	>70	No	No	1	1	No	No	No	Yes
train	66474809	2011	Female	106	5	99	99	Yes	79	47	2010~2013	White	Unmarried	IDC	9	T4	N1	Mastectomy	Yes	41~50	Yes	Yes	1	1	No	No	No	Yes
train	66476777	2010	Female	50	3	0	98	Yes	7	57	2010~2013	White	Unmarried	IDC	9	T4	N1	BCS	Yes	51~60	No	Yes	1	1	No	No	No	No
train	66482101	2011	Female	35	1	0	98	Yes	50	56	2010~2013	White	Married	IDC	9	T2	N1	No surgery	No	51~60	No	Yes	1	1	No	Yes	No	No
train	66483453	2011	Female	150	1	0	98	Yes	26	50	2010~2013	White	Married	ILC/Others	9	T4	N0	No surgery	No	41~50	Yes	Yes	1	1	Yes	No	Yes	No
train	66490834	2011	Female	25	1	1	1	Yes	23	53	2010~2013	White	Married	IDC	9	T2	N1	No surgery	No	51~60	No	Yes	1	1	No	Yes	No	No
train	66494276	2011	Female	35	1	0	98	Yes	24	69	2010~2013	White	Unmarried	IDC	9	T2	N1	No surgery	No	61~70	No	Yes	1	1	No	No	Yes	No
train	66507487	2012	Female	22	3	0	98	No/Unknown	9	85	2010~2013	White	Unmarried	IDC	9	T2	N0	BCS	Yes	>70	No	No	0	1	No	No	No	No
train	66510338	2011	Female	134	1	0	98	Yes	8	63	2010~2013	White	Married	IDC	9	T4	N2	No surgery	No	61~70	No	Yes	1	1	No	No	No	No
train	66521217	2012	Female	999	0	95	95	Yes	8	52	2010~2013	Black	Married	IDC	9	T4	N1	Mastectomy	Yes	51~60	Yes	Yes	1	1	Yes	No	Yes	Yes
train	66531721	2012	Female	45	1	1	0	Yes	80	50	2010~2013	White	Married	IDC	9	T2	N3	Mastectomy	Yes	41~50	Yes	Yes	0	0	No	No	No	No
train	66533986	2012	Female	30	0	95	95	Yes	16	51	2010~2013	Black	Unmarried	ILC/Others	9	T4	N3	No surgery	No	51~60	No	Yes	0	1	No	No	No	No
train	66535690	2012	Female	20	3	2	0	Yes	19	61	2010~2013	White	Married	ILC/Others	9	T1	N0	BCS	Yes	61~70	No	Yes	1	1	No	Yes	Yes	Yes
train	66540217	2012	Female	999	1	0	98	Yes	6	64	2010~2013	White	Married	ILC/Others	9	T4	N3	No surgery	No	61~70	Yes	Yes	0	1	No	No	No	Yes
train	66572194	2012	Female	33	1	0	98	Yes	7	87	2010~2013	White	Unmarried	IDC	9	T2	N1	No surgery	No	>70	No	Yes	1	1	No	No	Yes	No
train	66573609	2012	Female	50	1	95	95	Yes	23	32	2010~2013	White	Unmarried	ILC/Others	9	T2	N3	No surgery	No	18~40	No	Yes	1	1	No	Yes	No	Yes
train	66584218	2012	Female	22	1	3	0	Yes	15	65	2010~2013	White	Married	IDC	9	T2	N2	BCS	Yes	61~70	No	Yes	1	1	No	No	Yes	Yes
train	66596915	2013	Female	999	1	0	98	Yes	15	54	2010~2013	White	Married	ILC/Others	9	T3	N3	No surgery	No	51~60	No	Yes	1	1	No	No	No	Yes
train	66602364	2012	Female	999	0	1	1	Yes	3	77	2010~2013	Black	Unmarried	ILC/Others	9	T4	N3	No surgery	No	>70	Yes	Yes	1	1	Yes	No	No	No
train	66606279	2013	Female	105	3	97	97	Yes	21	53	2010~2013	Black	Unmarried	IDC	9	T4	N1	Mastectomy	Yes	51~60	No	Yes	1	1	No	No	Yes	Yes
train	66609183	2013	Female	999	1	0	98	Yes	35	67	2010~2013	White	Married	IDC	9	T4	N2	No surgery	No	61~70	No	Yes	1	1	No	No	Yes	No
train	66613966	2012	Female	45	3	14	3	Yes	19	63	2010~2013	White	Married	IDC	9	T4	N1	BCS	Yes	61~70	No	Yes	1	1	No	Yes	Yes	No
train	66614846	2012	Female	73	5	9	8	Yes	15	66	2010~2013	White	Married	IDC	9	T3	N3	Mastectomy	Yes	61~70	Yes	Yes	1	1	No	No	Yes	No
train	66619067	2013	Female	55	0	0	98	No/Unknown	5	88	2010~2013	Black	Unmarried	IDC	9	T4	N3	No surgery	No	>70	Yes	No	1	1	No	No	Yes	No
train	66625397	2012	Female	14	1	95	95	Yes	28	76	2010~2013	White	Unmarried	ILC/Others	9	T4	N1	No surgery	No	>70	No	Yes	1	1	No	No	Yes	No
train	66627470	2013	Female	150	3	15	6	Yes	5	61	2010~2013	White	Unmarried	IDC	9	T4	N2	Mastectomy	Yes	61~70	No	Yes	1	1	No	No	Yes	No
train	66637336	2013	Female	15	3	0	98	No/Unknown	4	93	2010~2013	Black	Unmarried	IDC	9	T1	N0	BCS	Yes	>70	No	No	1	1	No	Yes	No	No
train	66649992	2013	Female	999	0	18	1	Yes	19	53	2010~2013	Black	Unmarried	IDC	9	T4	N1	BCS	Yes	51~60	Yes	Yes	1	1	No	No	Yes	No
train	66650287	2013	Female	5	3	3	0	No/Unknown	64	54	2010~2013	White	Married	IDC	9	T1	N0	BCS	Yes	51~60	Yes	No	0	0	No	No	No	Yes
train	66668904	2013	Female	37	0	95	95	Yes	12	47	2010~2013	Black	Unmarried	ILC/Others	9	T4	N1	No surgery	No	41~50	No	Yes	1	1	No	No	Yes	No
train	66673981	2013	Female	20	1	0	98	Yes	19	58	2010~2013	White	Married	IDC	9	T1	N0	Unknown	Yes	51~60	Yes	Yes	1	1	Yes	No	Yes	No
train	66680417	2013	Female	50	0	95	95	No/Unknown	2	60	2010~2013	White	Unmarried	IDC	9	T2	N3	No surgery	No	51~60	Yes	No	1	1	Yes	No	Yes	No
train	66685768	2013	Female	32	5	10	0	Yes	24	50	2010~2013	White	Married	IDC	9	T2	N1	Mastectomy	Yes	41~50	No	Yes	0	1	No	No	No	No
train	66692169	2014	Female	999	1	95	95	Yes	27	70	2014~2017	White	Married	ILC/Others	9	T4	N3	No surgery	No	61~70	No	Yes	1	1	No	No	Yes	No
train	66699656	2013	Female	4	6	7	1	Yes	28	65	2010~2013	White	Unmarried	IDC	9	T1	N1	Mastectomy	Yes	61~70	Yes	Yes	1	1	No	Yes	Yes	Yes
train	66707739	2014	Female	23	3	5	2	Yes	56	65	2014~2017	Black	Married	IDC	9	T2	N1	Mastectomy	Yes	61~70	Yes	Yes	0	0	No	No	No	Yes
train	66708077	2013	Female	13	5	1	0	Yes	31	61	2010~2013	White	Married	IDC	9	T1	N1	Mastectomy	Yes	61~70	Yes	Yes	1	1	No	No	No	Yes
train	66723208	2014	Female	50	5	0	98	Yes	19	51	2014~2017	Black	Unmarried	IDC	9	T4	N3	BCS	Yes	51~60	Yes	Yes	1	1	No	No	Yes	No
train	66730133	2014	Female	30	6	1	0	Yes	41	77	2014~2017	White	Unmarried	IDC	9	T2	N0	Mastectomy	Yes	>70	No	Yes	1	1	No	No	No	Yes
train	66733385	2013	Female	85	3	1	1	Yes	53	74	2010~2013	Black	Unmarried	IDC	9	T3	N1	Mastectomy	Yes	>70	No	Yes	0	1	No	No	Yes	No
train	66739292	2014	Female	65	0	1	1	Yes	21	55	2014~2017	White	Unmarried	IDC	9	T4	N2	No surgery	No	51~60	No	Yes	1	1	No	No	No	No
train	66741277	2014	Female	100	3	7	0	No/Unknown	3	80	2014~2017	White	Unmarried	ILC/Others	9	T3	N0	Mastectomy	Yes	>70	No	No	1	1	No	No	Yes	No
train	66744918	2015	Female	998	0	0	98	No/Unknown	1	60	2014~2017	Black	Unmarried	IDC	9	T4	N1	No surgery	No	51~60	Yes	No	1	1	Yes	No	Yes	No
train	66754407	2014	Female	26	3	16	1	Yes	16	60	2014~2017	White	Married	IDC	9	T2	N1	Mastectomy	Yes	51~60	Yes	Yes	1	1	No	No	Yes	Yes
train	66758301	2014	Female	335	0	0	98	Yes	51	54	2014~2017	Black	Unmarried	ILC/Others	9	T4	N0	No surgery	No	51~60	Yes	Yes	0	1	Yes	No	No	No
train	66764650	2014	Female	120	1	0	98	Yes	20	48	2014~2017	White	Unmarried	IDC	9	T3	N3	No surgery	No	41~50	No	Yes	1	1	No	No	Yes	No
train	66777018	2015	Female	90	1	95	95	No/Unknown	2	80	2014~2017	White	Unmarried	IDC	9	T3	N1	No surgery	No	>70	No	No	1	1	No	No	Yes	No
train	66780440	2014	Female	60	1	95	95	Yes	15	51	2014~2017	Black	Unmarried	IDC	9	T3	N1	No surgery	No	51~60	No	Yes	1	1	No	Yes	Yes	No
train	66782329	2015	Female	95	3	21	1	Yes	43	55	2014~2017	White	Married	ILC/Others	9	T4	N1	Mastectomy	Yes	51~60	No	Yes	0	0	No	No	Yes	No
train	66785408	2014	Female	11	1	0	98	Yes	8	46	2014~2017	White	Married	ILC/Others	9	T4	N1	No surgery	No	41~50	No	Yes	1	1	No	Yes	No	Yes
train	66803311	2014	Female	55	0	0	98	Yes	3	78	2014~2017	White	Married	ILC/Others	9	T3	N1	No surgery	No	>70	No	Yes	1	1	No	No	No	No
train	66803549	2015	Female	125	0	0	98	No/Unknown	3	87	2014~2017	Black	Unmarried	IDC	9	T4	N1	No surgery	No	>70	No	No	1	1	No	No	No	Yes
train	66812086	2015	Female	40	1	95	95	Yes	13	54	2014~2017	White	Married	ILC/Others	9	T2	N3	No surgery	No	51~60	No	Yes	1	1	No	No	No	No
train	66821556	2015	Female	52	6	2	2	Yes	44	71	2014~2017	Black	Married	IDC	9	T3	N1	Mastectomy	Yes	>70	No	Yes	0	0	No	No	No	Yes
train	66821560	2015	Female	170	3	17	3	No/Unknown	24	64	2014~2017	Black	Unmarried	IDC	9	T4	N1	Mastectomy	Yes	61~70	No	No	0	1	No	No	Yes	No
train	66824424	2015	Female	14	3	7	7	Yes	26	65	2014~2017	White	Married	IDC	9	T1	N2	Mastectomy	Yes	61~70	No	Yes	1	1	No	No	No	Yes
train	66825371	2015	Female	23	0	0	98	Yes	5	62	2014~2017	White	Married	ILC/Others	9	T2	N1	No surgery	No	61~70	No	Yes	0	1	No	No	No	No
train	66827259	2015	Female	110	0	0	98	No/Unknown	18	54	2014~2017	Black	Married	IDC	9	T4	N1	No surgery	No	51~60	No	No	1	1	No	No	Yes	No
train	66830229	2014	Female	25	3	1	0	Yes	15	47	2014~2017	White	Unmarried	IDC	9	T2	N0	BCS	Yes	41~50	No	Yes	0	1	No	Yes	No	No
train	66834439	2015	Female	84	5	14	4	Yes	17	33	2014~2017	White	Married	IDC	9	T3	N2	Mastectomy	Yes	18~40	Yes	Yes	1	1	No	No	No	Yes
train	66836736	2015	Female	35	3	6	0	Yes	3	78	2014~2017	White	Unmarried	IDC	9	T2	N0	BCS	Yes	>70	No	Yes	1	1	No	Yes	No	No
train	66838640	2015	Female	35	3	21	6	No/Unknown	40	58	2014~2017	White	Unmarried	IDC	9	T2	N2	Mastectomy	Yes	51~60	No	No	0	0	No	No	Yes	No
train	66846806	2015	Female	100	1	95	95	Yes	19	38	2014~2017	White	Married	IDC	9	T3	N1	No surgery	No	18~40	No	Yes	1	1	No	No	No	Yes
train	66867259	2015	Female	54	1	90	97	No/Unknown	18	74	2014~2017	White	Unmarried	IDC	9	T3	N1	No surgery	No	>70	No	No	1	1	No	No	Yes	No
train	66884696	2015	Female	60	1	95	95	Yes	39	70	2014~2017	Black	Married	IDC	9	T3	N1	No surgery	No	61~70	No	Yes	0	0	No	Yes	Yes	Yes
train	66891435	2015	Female	45	0	0	98	Yes	13	74	2014~2017	White	Unmarried	IDC	9	T4	N1	No surgery	No	>70	No	Yes	1	1	No	No	No	No
train	75027579	2012	Female	22	1	0	98	No/Unknown	2	56	2010~2013	White	Married	IDC	9	T2	N1	No surgery	No	51~60	Yes	No	1	1	No	No	Yes	Yes
train	75327104	2010	Female	70	0	0	98	Yes	21	55	2010~2013	White	Married	IDC	9	T3	N1	No surgery	No	51~60	No	Yes	1	1	No	No	Yes	Yes
train	75327310	2010	Female	120	3	5	5	Yes	6	81	2010~2013	White	Unmarried	ILC/Others	9	T3	N2	Mastectomy	Yes	>70	No	Yes	1	1	No	No	No	Yes
train	75327386	2010	Female	16	1	0	98	Yes	2	59	2010~2013	White	Married	IDC	9	T1	N0	No surgery	No	51~60	No	Yes	1	1	No	No	No	Yes
train	75327565	2010	Female	39	1	0	98	No/Unknown	1	63	2010~2013	White	Unmarried	IDC	9	T2	N1	No surgery	No	61~70	No	No	1	1	No	No	Yes	No
train	75327751	2010	Female	5	1	0	98	Yes	9	57	2010~2013	White	Married	IDC	9	T4	N3	No surgery	No	51~60	Yes	Yes	1	1	No	No	No	Yes
train	75331046	2010	Female	14	5	8	1	Yes	5	59	2010~2013	White	Married	IDC	9	T1	N1	Mastectomy	Yes	51~60	No	Yes	0	1	No	No	No	Yes
train	75335409	2010	Female	15	1	0	98	No/Unknown	2	67	2010~2013	White	Married	IDC	9	T4	N0	No surgery	No	61~70	No	No	1	1	No	Yes	No	No
train	75340114	2010	Female	60	3	0	98	Yes	19	58	2010~2013	White	Unmarried	IDC	9	T3	N0	No surgery	No	51~60	No	Yes	0	0	No	No	No	No
train	75345330	2010	Female	52	5	21	0	Yes	105	54	2010~2013	White	Married	IDC	9	T3	N0	Mastectomy	Yes	51~60	Yes	Yes	0	0	No	No	No	Yes
train	75350719	2010	Female	20	5	15	7	Yes	27	57	2010~2013	White	Married	ILC/Others	9	T1	N2	Mastectomy	Yes	51~60	Yes	Yes	1	1	No	Yes	No	No
train	75351155	2010	Female	993	5	14	11	Yes	8	42	2010~2013	White	Married	IDC	9	T4	N3	Mastectomy	Yes	41~50	No	Yes	1	1	No	Yes	No	No
train	75356683	2010	Female	15	1	0	98	Yes	19	65	2010~2013	Black	Unmarried	IDC	9	T1	N1	No surgery	No	61~70	No	Yes	1	1	No	Yes	No	No
train	75360329	2010	Female	17	3	10	0	Yes	14	44	2010~2013	White	Married	ILC/Others	9	T3	N3	Mastectomy	Yes	41~50	No	Yes	1	1	No	No	No	No
train	75365059	2010	Female	38	0	0	98	Yes	19	60	2010~2013	White	Unmarried	IDC	9	T4	N0	No surgery	No	51~60	Yes	Yes	1	1	Yes	No	Yes	No
train	75367158	2011	Female	90	5	12	6	Yes	18	61	2010~2013	Black	Unmarried	IDC	9	T3	N2	Mastectomy	Yes	61~70	No	Yes	1	1	No	No	No	No
train	75370602	2010	Female	41	1	95	95	Yes	10	44	2010~2013	Black	Unmarried	IDC	9	T2	N1	No surgery	No	41~50	Yes	Yes	1	1	No	No	No	No
train	75375413	2011	Female	999	1	0	98	Yes	2	56	2010~2013	Black	Unmarried	IDC	9	T4	N1	No surgery	No	51~60	No	Yes	1	1	No	Yes	No	Yes
train	75376477	2011	Female	52	5	5	0	Yes	94	69	2010~2013	White	Married	IDC	9	T3	N0	Mastectomy	Yes	61~70	Yes	Yes	0	0	No	No	No	Yes
train	75376487	2011	Female	100	5	15	5	Yes	10	63	2010~2013	Black	Unmarried	IDC	9	T3	N1	Mastectomy	Yes	61~70	No	Yes	0	1	No	No	Yes	Yes
train	75378702	2010	Female	27	3	0	98	Yes	7	53	2010~2013	White	Unmarried	IDC	9	T2	N1	BCS	Yes	51~60	No	Yes	1	1	No	Yes	No	Yes
train	75382895	2010	Female	35	3	5	2	No/Unknown	1	48	2010~2013	White	Unmarried	IDC	9	T2	N3	BCS	Yes	41~50	Yes	No	1	1	No	Yes	No	Yes
train	75386602	2010	Female	38	5	11	7	Yes	18	37	2010~2013	Black	Married	IDC	9	T2	N3	Mastectomy	Yes	18~40	No	Yes	1	1	No	No	No	Yes
train	75390421	2011	Female	42	0	0	98	Yes	4	52	2010~2013	Black	Unmarried	IDC	9	T2	N3	No surgery	No	51~60	No	Yes	1	1	No	Yes	No	Yes
train	75399460	2011	Female	130	5	11	5	Yes	30	54	2010~2013	White	Unmarried	IDC	9	T4	N3	Mastectomy	Yes	51~60	No	Yes	1	1	No	No	Yes	No
train	75400601	2011	Female	33	5	6	3	Yes	23	46	2010~2013	White	Married	IDC	9	T2	N3	Mastectomy	Yes	41~50	Yes	Yes	1	1	No	No	No	Yes
train	75400912	2011	Female	40	0	0	98	Yes	22	64	2010~2013	White	Unmarried	ILC/Others	9	T2	N0	No surgery	No	61~70	Yes	Yes	1	1	No	No	No	Yes
train	75402238	2011	Female	80	3	0	98	Yes	12	77	2010~2013	Black	Unmarried	IDC	9	T4	N1	No surgery	No	>70	No	Yes	1	1	No	Yes	No	No
train	75402430	2010	Female	60	5	14	9	Yes	37	54	2010~2013	Black	Married	ILC/Others	9	T3	N2	Mastectomy	Yes	51~60	Yes	Yes	1	1	Yes	No	No	No
train	75404951	2011	Female	31	0	0	98	Yes	8	49	2010~2013	Black	Unmarried	IDC	9	T2	N1	No surgery	No	41~50	Yes	Yes	1	1	Yes	No	Yes	No
train	75423678	2011	Female	28	0	0	98	No/Unknown	2	51	2010~2013	Black	Unmarried	IDC	9	T2	N0	No surgery	No	51~60	No	No	1	1	No	Yes	Yes	No
train	75430064	2011	Female	45	1	0	98	Yes	16	59	2010~2013	Black	Unmarried	IDC	9	T2	N1	No surgery	No	51~60	No	Yes	0	1	No	Yes	No	No
train	75443252	2012	Female	18	0	95	95	Yes	4	51	2010~2013	Black	Unmarried	IDC	9	T1	N1	No surgery	No	51~60	No	Yes	1	1	No	No	Yes	No
train	75448273	2012	Female	21	1	0	98	No/Unknown	1	68	2010~2013	White	Unmarried	ILC/Others	9	T2	N0	No surgery	No	61~70	Yes	No	1	1	No	No	No	Yes
train	75450139	2012	Female	121	5	28	1	Yes	23	38	2010~2013	Black	Unmarried	IDC	9	T4	N1	Mastectomy	Yes	18~40	Yes	Yes	1	1	No	No	Yes	No
train	75450371	2012	Female	999	0	95	95	Yes	4	64	2010~2013	White	Unmarried	ILC/Others	9	T4	N3	No surgery	No	61~70	No	Yes	1	1	No	No	Yes	No
train	75451141	2012	Female	45	3	15	8	Yes	27	55	2010~2013	White	Married	IDC	9	T2	N2	Mastectomy	Yes	51~60	Yes	Yes	1	1	No	No	No	No
train	75451388	2012	Female	20	1	0	98	Yes	56	48	2010~2013	Black	Unmarried	IDC	9	T1	N1	Mastectomy	Yes	41~50	Yes	Yes	0	1	No	No	No	Yes
train	75452659	2010	Female	74	1	0	98	Yes	10	34	2010~2013	White	Unmarried	IDC	9	T3	N1	No surgery	No	18~40	No	Yes	1	1	No	Yes	Yes	No
train	75455223	2012	Female	40	3	3	0	Yes	71	50	2010~2013	Black	Unmarried	ILC/Others	9	T2	N0	BCS	Yes	41~50	Yes	Yes	1	1	No	No	No	No
train	75455452	2012	Female	86	5	13	0	Yes	79	49	2010~2013	Black	Married	IDC	9	T4	N3	BCS	Yes	41~50	Yes	Yes	0	0	No	No	No	No
train	75456078	2012	Female	50	5	10	1	Yes	15	47	2010~2013	Black	Married	IDC	9	T4	N2	Mastectomy	Yes	41~50	No	Yes	1	1	No	No	No	No
train	75469322	2012	Female	111	5	13	2	Yes	82	68	2010~2013	Black	Unmarried	IDC	9	T4	N1	Mastectomy	Yes	61~70	No	Yes	0	0	No	Yes	Yes	No
train	75470843	2012	Female	55	0	0	98	Yes	12	65	2010~2013	White	Married	ILC/Others	9	T4	N2	No surgery	No	61~70	Yes	Yes	0	1	No	No	Yes	No
train	75472297	2012	Female	998	1	0	98	Yes	8	38	2010~2013	Black	Unmarried	ILC/Others	9	T4	N3	No surgery	No	18~40	No	Yes	1	1	No	Yes	No	Yes
train	75473088	2012	Female	40	0	0	98	Yes	19	75	2010~2013	White	Unmarried	IDC	9	T2	N2	No surgery	No	>70	Yes	Yes	1	1	No	No	No	No
train	75473791	2012	Female	10	1	0	98	No/Unknown	2	60	2010~2013	White	Married	IDC	9	T1	N0	No surgery	No	51~60	Yes	No	1	1	No	No	No	Yes
train	75474106	2012	Female	160	0	0	98	Yes	2	71	2010~2013	Black	Married	IDC	9	T4	N3	No surgery	No	>70	Yes	Yes	1	1	No	Yes	No	Yes
train	75477800	2012	Female	35	3	32	21	Yes	16	64	2010~2013	White	Unmarried	IDC	9	T2	N3	Mastectomy	Yes	61~70	Yes	Yes	1	1	Yes	No	No	No
train	75488087	2013	Female	22	3	0	98	Yes	3	50	2010~2013	White	Married	IDC	9	T2	N1	BCS	Yes	41~50	Yes	Yes	1	1	Yes	No	Yes	Yes
train	75501805	2013	Female	45	5	9	95	Yes	67	57	2010~2013	Black	Unmarried	IDC	9	T2	N1	Mastectomy	Yes	51~60	Yes	Yes	0	0	No	No	No	Yes
train	75504985	2013	Female	40	3	95	95	No/Unknown	1	63	2010~2013	White	Unmarried	ILC/Others	9	T4	N1	No surgery	No	61~70	No	No	1	1	Yes	No	No	No
train	75507708	2013	Female	30	3	0	98	Yes	11	46	2010~2013	White	Unmarried	IDC	9	T2	N1	BCS	Yes	41~50	No	Yes	1	1	No	Yes	Yes	No
train	75509270	2013	Female	70	3	5	1	Yes	5	49	2010~2013	White	Unmarried	IDC	9	T4	N1	BCS	Yes	41~50	Yes	Yes	1	1	No	No	Yes	No
train	75511877	2013	Female	998	0	0	98	No/Unknown	11	54	2010~2013	Black	Unmarried	IDC	9	T4	N3	No surgery	No	51~60	No	No	1	1	No	Yes	Yes	Yes
train	75517383	2013	Female	999	0	0	98	Yes	22	65	2010~2013	White	Married	ILC/Others	9	T4	N3	Mastectomy	Yes	61~70	No	Yes	1	1	No	No	Yes	No
train	75523066	2013	Female	8	0	95	95	Yes	44	76	2010~2013	White	Married	IDC	9	T1	N1	No surgery	No	>70	No	Yes	1	1	No	No	No	No
train	75528283	2013	Female	35	3	0	98	Yes	19	68	2010~2013	Black	Unmarried	IDC	9	T4	N1	Mastectomy	Yes	61~70	Yes	Yes	1	1	No	No	Yes	No
train	75529832	2012	Female	65	6	7	4	Yes	41	68	2010~2013	Black	Unmarried	IDC	9	T4	N3	Mastectomy	Yes	61~70	No	Yes	0	1	No	No	Yes	No
train	75530875	2013	Female	114	0	0	98	Yes	6	56	2010~2013	Black	Unmarried	IDC	9	T4	N3	No surgery	No	51~60	No	Yes	1	1	No	No	No	No
train	75531449	2013	Female	80	1	95	95	Yes	4	43	2010~2013	Black	Unmarried	IDC	9	T3	N3	No surgery	No	41~50	No	Yes	1	1	No	No	No	Yes
train	75533465	2013	Female	14	3	16	1	Yes	47	74	2010~2013	White	Married	IDC	9	T1	N3	Mastectomy	Yes	>70	No	Yes	0	1	No	No	No	No
train	75537170	2013	Female	65	3	0	98	No/Unknown	10	87	2010~2013	White	Unmarried	IDC	9	T4	N1	Mastectomy	Yes	>70	No	No	1	1	No	No	No	No
train	75537691	2013	Female	61	1	0	98	Yes	11	52	2010~2013	White	Married	IDC	9	T3	N2	No surgery	No	51~60	Yes	Yes	1	1	No	Yes	Yes	Yes
train	75538693	2013	Female	999	1	0	98	No/Unknown	2	89	2010~2013	Black	Unmarried	IDC	9	T4	N0	No surgery	No	>70	No	No	1	1	No	No	No	Yes
train	75539096	2013	Female	998	3	1	1	Yes	23	34	2010~2013	Black	Married	IDC	9	T4	N3	Mastectomy	Yes	18~40	No	Yes	1	1	No	No	No	No
train	75546238	2014	Female	70	0	0	98	Yes	1	76	2014~2017	White	Married	IDC	9	T3	N1	No surgery	No	>70	No	Yes	1	1	No	Yes	No	No
train	75551806	2014	Female	60	0	95	95	Yes	16	37	2014~2017	Black	Married	IDC	9	T3	N1	No surgery	No	18~40	Yes	Yes	1	1	No	No	Yes	Yes
train	75551924	2014	Female	45	5	12	2	Yes	15	36	2014~2017	Black	Unmarried	IDC	9	T2	N2	Mastectomy	Yes	18~40	No	Yes	1	1	No	No	Yes	No
train	75555318	2013	Female	15	5	1	0	Yes	61	30	2010~2013	Black	Married	IDC	9	T4	N3	Mastectomy	Yes	18~40	Yes	Yes	0	0	No	No	No	No
train	75557052	2014	Female	8	3	0	98	Yes	5	59	2014~2017	White	Unmarried	IDC	9	T1	N1	No surgery	No	51~60	Yes	Yes	1	1	Yes	No	No	Yes
train	75559390	2014	Female	46	0	0	98	No/Unknown	4	59	2014~2017	White	Married	ILC/Others	9	T2	N0	No surgery	No	51~60	No	No	1	1	No	Yes	No	Yes
train	75563100	2014	Female	84	1	0	98	Yes	8	66	2014~2017	White	Married	ILC/Others	9	T4	N0	No surgery	No	61~70	Yes	Yes	1	1	Yes	Yes	Yes	No
train	75564540	2013	Female	31	5	17	95	Yes	28	47	2010~2013	White	Married	IDC	9	T2	N1	BCS	Yes	41~50	Yes	Yes	1	1	Yes	No	Yes	No
train	75580041	2014	Female	20	0	95	95	Yes	4	55	2014~2017	White	Married	IDC	9	T4	N1	No surgery	No	51~60	No	Yes	1	1	No	No	No	Yes
train	75582022	2014	Female	130	0	95	95	No/Unknown	4	60	2014~2017	White	Married	ILC/Others	9	T4	N3	No surgery	No	51~60	No	No	1	1	No	No	No	Yes
train	75582128	2014	Female	33	1	95	95	Yes	7	59	2014~2017	Black	Unmarried	IDC	9	T4	N1	No surgery	No	51~60	No	Yes	0	1	No	No	No	Yes
train	75583260	2014	Female	50	1	95	95	No/Unknown	21	60	2014~2017	White	Unmarried	IDC	9	T4	N1	No surgery	No	51~60	No	No	1	1	No	Yes	No	Yes
train	75583687	2014	Female	37	5	95	0	Yes	59	71	2014~2017	White	Married	ILC/Others	9	T2	N0	No surgery	No	>70	No	Yes	0	0	No	No	No	Yes
train	75592175	2014	Female	40	3	0	98	No/Unknown	11	85	2014~2017	White	Unmarried	IDC	9	T2	N0	BCS	Yes	>70	No	No	1	1	No	No	Yes	No
train	75594484	2014	Female	31	0	95	95	Yes	51	73	2014~2017	White	Unmarried	IDC	9	T4	N3	No surgery	No	>70	No	Yes	0	0	No	No	Yes	No
train	75609954	2014	Female	6	1	95	95	Yes	9	64	2014~2017	White	Married	IDC	9	T1	N1	No surgery	No	61~70	Yes	Yes	1	1	Yes	No	No	Yes
train	75613873	2014	Female	1	6	2	0	Yes	48	78	2014~2017	Black	Unmarried	IDC	9	T1	N0	Mastectomy	Yes	>70	No	Yes	0	0	No	No	Yes	No
train	75615085	2015	Female	24	5	30	6	Yes	35	37	2014~2017	Black	Unmarried	IDC	9	T4	N3	Mastectomy	Yes	18~40	Yes	Yes	1	1	No	No	No	Yes
train	75624419	2015	Female	30	3	0	98	Yes	44	36	2014~2017	Black	Married	IDC	9	T2	N0	BCS	Yes	18~40	No	Yes	0	0	No	No	Yes	No
train	75635890	2015	Female	35	1	95	95	Yes	25	59	2014~2017	Black	Unmarried	IDC	9	T4	N3	No surgery	No	51~60	No	Yes	1	1	No	Yes	Yes	No
train	75639975	2015	Female	54	0	95	95	Yes	4	56	2014~2017	White	Married	IDC	9	T4	N3	No surgery	No	51~60	Yes	Yes	1	1	Yes	No	No	No
train	75640971	2015	Female	86	0	0	98	Yes	3	72	2014~2017	Black	Unmarried	ILC/Others	9	T4	N1	No surgery	No	>70	No	Yes	1	1	No	No	Yes	Yes
train	75641133	2015	Female	16	0	0	98	Yes	7	50	2014~2017	Black	Married	IDC	9	T1	N1	No surgery	No	41~50	Yes	Yes	1	1	No	No	Yes	No
train	75642350	2015	Female	70	5	21	0	Yes	45	52	2014~2017	White	Married	IDC	9	T4	N1	Mastectomy	Yes	51~60	Yes	Yes	0	0	No	No	No	No
train	75643948	2015	Female	58	5	2	0	Yes	15	36	2014~2017	White	Married	IDC	9	T3	N0	Mastectomy	Yes	18~40	No	Yes	1	1	No	No	No	Yes
train	75645013	2015	Female	33	0	95	95	Yes	7	82	2014~2017	White	Unmarried	IDC	9	T2	N3	No surgery	No	>70	No	Yes	1	1	No	No	Yes	No
train	75645593	2015	Female	30	5	7	5	Yes	7	78	2014~2017	White	Married	IDC	9	T2	N2	Mastectomy	Yes	>70	No	Yes	1	1	No	No	Yes	No
train	75647996	2014	Female	110	0	0	98	Yes	9	65	2014~2017	White	Married	IDC	9	T4	N1	No surgery	No	61~70	No	Yes	1	1	No	No	No	Yes
train	75651685	2015	Female	999	0	95	95	No/Unknown	2	89	2014~2017	White	Unmarried	IDC	9	T4	N1	No surgery	No	>70	No	No	1	1	No	Yes	Yes	Yes
train	75654356	2015	Female	50	3	18	16	Yes	25	53	2014~2017	Black	Married	IDC	9	T2	N3	Mastectomy	Yes	51~60	No	Yes	1	1	No	No	Yes	No
train	75657881	2015	Female	40	1	1	1	Yes	7	54	2014~2017	White	Married	IDC	9	T2	N1	No surgery	No	51~60	No	Yes	1	1	No	Yes	No	Yes
train	75661618	2015	Female	10	5	8	0	Yes	20	57	2014~2017	Black	Unmarried	IDC	9	T1	N0	BCS	Yes	51~60	No	Yes	1	1	No	Yes	No	No
train	75663141	2015	Female	42	0	0	98	Yes	2	41	2014~2017	Black	Unmarried	IDC	9	T2	N1	No surgery	No	41~50	Yes	Yes	1	1	Yes	Yes	Yes	Yes
train	75671090	2015	Female	21	0	95	95	Yes	11	60	2014~2017	White	Unmarried	IDC	9	T2	N1	No surgery	No	51~60	No	Yes	1	1	No	No	No	No
train	75671682	2015	Female	61	0	0	98	Yes	17	67	2014~2017	White	Unmarried	IDC	9	T4	N2	No surgery	No	61~70	Yes	Yes	1	1	Yes	No	Yes	No
train	75675827	2015	Female	100	0	0	98	Yes	4	58	2014~2017	Black	Unmarried	IDC	9	T4	N0	No surgery	No	51~60	Yes	Yes	1	1	No	No	No	Yes
train	1397529	2016	Female	Blank(s)	Blank(s)	0	98	Yes	27	37	2014~2017	White	Unmarried	IDC	9	T4	N1	No surgery	No	18~40	No	Yes	1	1	No	Yes	No	No
train	1400099	2016	Female	Blank(s)	Blank(s)	95	95	Yes	2	56	2014~2017	White	Married	ILC/Others	9	T4	N3	No surgery	No	51~60	No	Yes	1	1	No	No	No	Yes
train	1411159	2016	Female	Blank(s)	Blank(s)	95	95	No/Unknown	2	92	2014~2017	Black	Unmarried	IDC	9	T3	N3	No surgery	No	>70	No	No	1	1	No	No	No	No
train	1414100	2016	Female	Blank(s)	Blank(s)	0	98	Yes	11	58	2014~2017	White	Unmarried	IDC	9	T4	N3	No surgery	No	51~60	No	Yes	1	1	No	Yes	Yes	Yes
train	1418190	2016	Female	Blank(s)	Blank(s)	0	98	No/Unknown	13	90	2014~2017	Black	Unmarried	ILC/Others	9	T2	N3	No surgery	No	>70	Yes	No	1	1	No	No	No	No
train	1423363	2016	Female	Blank(s)	Blank(s)	95	95	Yes	20	45	2014~2017	Black	Unmarried	IDC	9	T2	N3	No surgery	No	41~50	Yes	Yes	1	1	Yes	Yes	No	Yes
train	1429730	2016	Female	Blank(s)	Blank(s)	0	98	No/Unknown	4	87	2014~2017	Black	Unmarried	IDC	9	T3	N1	No surgery	No	>70	No	No	1	1	No	No	Yes	Yes
train	1433493	2016	Female	Blank(s)	Blank(s)	13	3	Yes	5	90	2014~2017	White	Unmarried	IDC	9	T4	N1	Mastectomy	Yes	>70	Yes	Yes	0	1	No	No	No	No
train	1435697	2016	Female	Blank(s)	Blank(s)	0	98	Yes	22	80	2014~2017	White	Unmarried	IDC	9	T4	N3	No surgery	No	>70	No	Yes	1	1	No	Yes	No	No
train	1452168	2017	Female	Blank(s)	Blank(s)	0	98	No/Unknown	1	85	2014~2017	Black	Married	IDC	9	T2	N1	No surgery	No	>70	Yes	No	1	1	Yes	No	No	Yes
train	1465611	2017	Female	Blank(s)	Blank(s)	1	1	Yes	11	59	2014~2017	Black	Unmarried	ILC/Others	9	T4	N1	Mastectomy	Yes	51~60	Yes	Yes	0	1	No	No	No	Yes
train	1466347	2017	Female	Blank(s)	Blank(s)	15	2	Yes	15	46	2014~2017	White	Married	IDC	9	T2	N3	BCS	Yes	41~50	Yes	Yes	0	0	No	No	No	Yes
train	1473710	2017	Female	Blank(s)	Blank(s)	95	0	Yes	12	52	2014~2017	White	Unmarried	IDC	9	T3	N3	No surgery	No	51~60	No	Yes	0	0	No	No	No	No
train	1483006	2017	Female	Blank(s)	Blank(s)	3	0	Yes	13	58	2014~2017	White	Married	IDC	9	T2	N2	BCS	Yes	51~60	Yes	Yes	0	0	No	No	No	Yes
train	6451878	2016	Female	Blank(s)	Blank(s)	0	98	Yes	13	67	2014~2017	White	Unmarried	IDC	9	T2	N0	No surgery	No	61~70	No	Yes	1	1	No	Yes	Yes	Yes
train	6452383	2016	Female	Blank(s)	Blank(s)	1	1	Yes	5	57	2014~2017	White	Unmarried	IDC	9	T3	N1	No surgery	No	51~60	No	Yes	1	1	Yes	Yes	Yes	No
train	6457871	2016	Female	Blank(s)	Blank(s)	0	98	Yes	9	79	2014~2017	White	Unmarried	ILC/Others	9	T2	N0	No surgery	No	>70	No	Yes	1	1	No	No	No	Yes
train	6461274	2016	Female	Blank(s)	Blank(s)	95	95	Yes	14	88	2014~2017	White	Unmarried	IDC	9	T2	N2	No surgery	No	>70	No	Yes	1	1	No	No	No	Yes
train	6466805	2016	Female	Blank(s)	Blank(s)	0	98	Yes	5	55	2014~2017	White	Unmarried	IDC	9	T3	N3	No surgery	No	51~60	Yes	Yes	1	1	No	No	No	Yes
train	6478351	2016	Female	Blank(s)	Blank(s)	0	98	Yes	14	62	2014~2017	Black	Unmarried	IDC	9	T1	N0	No surgery	No	61~70	No	Yes	1	1	No	Yes	No	No
train	6493474	2017	Female	Blank(s)	Blank(s)	0	98	No/Unknown	18	66	2014~2017	Black	Unmarried	IDC	9	T4	N1	No surgery	No	61~70	No	No	0	0	No	No	Yes	No
train	6505870	2017	Female	Blank(s)	Blank(s)	1	1	Yes	21	55	2014~2017	White	Married	IDC	9	T4	N3	Mastectomy	Yes	51~60	No	Yes	0	0	No	No	No	No
train	6510249	2017	Female	Blank(s)	Blank(s)	18	1	Yes	17	64	2014~2017	White	Unmarried	IDC	9	T4	N1	Mastectomy	Yes	61~70	Yes	Yes	0	0	No	No	No	Yes
train	6520090	2017	Female	Blank(s)	Blank(s)	95	95	Yes	3	62	2014~2017	White	Married	ILC/Others	9	T3	N3	No surgery	No	61~70	No	Yes	0	0	No	No	No	No
train	6523666	2017	Female	Blank(s)	Blank(s)	0	98	Yes	6	92	2014~2017	White	Married	IDC	9	T2	N0	No surgery	No	>70	Yes	Yes	1	1	No	No	No	Yes
train	11010814	2016	Female	Blank(s)	Blank(s)	95	95	No/Unknown	7	68	2014~2017	Black	Married	IDC	9	T2	N1	No surgery	No	61~70	No	No	1	1	No	Yes	Yes	No
train	11509754	2016	Female	Blank(s)	Blank(s)	0	98	Yes	26	81	2014~2017	White	Married	IDC	9	T2	N1	No surgery	No	>70	No	Yes	1	1	No	No	Yes	No
train	11534790	2016	Female	Blank(s)	Blank(s)	0	98	Yes	3	74	2014~2017	Black	Unmarried	IDC	9	T4	N1	No surgery	No	>70	No	Yes	1	1	No	No	Yes	Yes
train	11534967	2016	Female	Blank(s)	Blank(s)	1	1	Yes	4	59	2014~2017	White	Married	IDC	9	T3	N1	No surgery	No	51~60	Yes	Yes	1	1	Yes	No	Yes	Yes
train	11536892	2017	Female	Blank(s)	Blank(s)	0	98	Yes	20	54	2014~2017	White	Married	ILC/Others	9	T4	N2	Mastectomy	Yes	51~60	Yes	Yes	1	1	Yes	Yes	Yes	Yes
train	11538574	2017	Female	Blank(s)	Blank(s)	7	0	Yes	22	62	2014~2017	White	Unmarried	IDC	9	T4	N0	Mastectomy	Yes	61~70	Yes	Yes	0	0	No	Yes	No	No
train	11542220	2016	Female	Blank(s)	Blank(s)	10	2	Yes	28	73	2014~2017	White	Married	IDC	9	T4	N1	Mastectomy	Yes	>70	No	Yes	0	0	No	No	No	Yes
train	11542897	2016	Female	Blank(s)	Blank(s)	0	98	Yes	25	69	2014~2017	White	Unmarried	ILC/Others	9	T2	N0	No surgery	No	61~70	No	Yes	0	0	No	No	No	Yes
train	11544035	2016	Female	Blank(s)	Blank(s)	0	98	No/Unknown	2	66	2014~2017	White	Married	ILC/Others	9	T4	N1	No surgery	No	61~70	Yes	No	0	1	No	No	Yes	Yes
train	11546613	2017	Female	Blank(s)	Blank(s)	95	95	Yes	15	67	2014~2017	White	Unmarried	IDC	9	T2	N1	No surgery	No	61~70	No	Yes	0	1	No	Yes	No	Yes
train	11547654	2017	Female	Blank(s)	Blank(s)	0	98	Yes	1	65	2014~2017	Black	Unmarried	IDC	9	T4	N2	No surgery	No	61~70	Yes	Yes	1	1	No	No	No	No
train	11558171	2017	Female	Blank(s)	Blank(s)	95	95	Yes	6	56	2014~2017	Black	Unmarried	ILC/Others	9	T2	N1	No surgery	No	51~60	Yes	Yes	0	1	No	No	No	Yes
train	11562377	2017	Female	Blank(s)	Blank(s)	25	23	Yes	20	36	2014~2017	White	Unmarried	IDC	9	T4	N3	Mastectomy	Yes	18~40	Yes	Yes	0	0	No	No	No	No
train	11566921	2017	Female	Blank(s)	Blank(s)	95	95	Yes	7	33	2014~2017	White	Married	IDC	9	T3	N2	No surgery	No	18~40	No	Yes	0	1	No	No	Yes	Yes
train	11567123	2017	Female	Blank(s)	Blank(s)	0	98	Yes	16	62	2014~2017	White	Married	IDC	9	T2	N0	BCS	Yes	61~70	No	Yes	0	0	No	No	Yes	No
train	11578986	2017	Female	Blank(s)	Blank(s)	95	95	Yes	2	66	2014~2017	White	Married	ILC/Others	9	T4	N3	No surgery	No	61~70	No	Yes	0	0	No	Yes	No	No
train	11584429	2017	Female	Blank(s)	Blank(s)	0	98	Yes	19	64	2014~2017	Black	Unmarried	ILC/Others	9	T1	N1	No surgery	No	61~70	No	Yes	0	0	No	No	No	Yes
train	11589009	2017	Female	Blank(s)	Blank(s)	95	95	Yes	16	66	2014~2017	Black	Unmarried	IDC	9	T4	N2	No surgery	No	61~70	No	Yes	0	0	No	No	Yes	No
train	11597825	2017	Female	Blank(s)	Blank(s)	0	98	No/Unknown	7	80	2014~2017	Black	Married	ILC/Others	9	T2	N0	No surgery	No	>70	No	No	1	1	No	No	Yes	No
train	15981352	2016	Female	Blank(s)	Blank(s)	0	98	No/Unknown	23	86	2014~2017	Black	Married	IDC	9	T4	N0	No surgery	No	>70	Yes	No	0	1	No	No	Yes	No
train	15991456	2017	Female	Blank(s)	Blank(s)	0	98	No/Unknown	2	88	2014~2017	White	Unmarried	IDC	9	T4	N2	No surgery	No	>70	No	No	1	1	No	Yes	No	No
train	18039974	2016	Female	Blank(s)	Blank(s)	0	98	Yes	23	50	2014~2017	Black	Married	IDC	9	T1	N3	No surgery	No	41~50	No	Yes	1	1	No	No	No	No
train	18040076	2016	Female	Blank(s)	Blank(s)	95	95	Yes	12	34	2014~2017	White	Married	IDC	9	T3	N3	No surgery	No	18~40	No	Yes	1	1	No	Yes	No	Yes
train	18040945	2016	Female	Blank(s)	Blank(s)	0	98	No/Unknown	29	79	2014~2017	White	Unmarried	ILC/Others	9	T1	N0	No surgery	No	>70	Yes	No	0	0	No	No	Yes	No
train	18043033	2016	Female	Blank(s)	Blank(s)	0	98	Yes	10	64	2014~2017	White	Married	IDC	9	T2	N0	No surgery	No	61~70	No	Yes	1	1	No	No	No	Yes
train	18047887	2016	Female	Blank(s)	Blank(s)	13	1	Yes	31	53	2014~2017	White	Married	IDC	9	T1	N0	BCS	Yes	51~60	Yes	Yes	1	1	No	No	No	Yes
train	18055727	2016	Female	Blank(s)	Blank(s)	2	95	Yes	32	68	2014~2017	White	Married	IDC	9	T2	N1	Mastectomy	Yes	61~70	No	Yes	0	0	No	No	Yes	No
train	18058206	2016	Female	Blank(s)	Blank(s)	0	98	Yes	10	68	2014~2017	White	Married	IDC	9	T4	N3	No surgery	No	61~70	No	Yes	1	1	No	No	No	No
train	18058658	2016	Female	Blank(s)	Blank(s)	95	95	Yes	14	86	2014~2017	White	Unmarried	ILC/Others	9	T4	N1	No surgery	No	>70	No	Yes	1	1	No	No	Yes	No
train	18066563	2016	Female	Blank(s)	Blank(s)	5	0	Yes	27	70	2014~2017	White	Married	IDC	9	T1	N0	Mastectomy	Yes	61~70	Yes	Yes	0	0	No	No	Yes	No
train	18078780	2017	Female	Blank(s)	Blank(s)	95	95	Yes	8	31	2014~2017	White	Unmarried	IDC	9	T4	N1	No surgery	No	18~40	No	Yes	1	1	No	No	No	No
train	18083847	2017	Female	Blank(s)	Blank(s)	0	98	No/Unknown	3	88	2014~2017	White	Unmarried	IDC	9	T1	N0	No surgery	No	>70	No	No	1	1	No	No	Yes	No
train	18086458	2017	Female	Blank(s)	Blank(s)	95	95	Yes	13	78	2014~2017	White	Married	IDC	9	T2	N3	No surgery	No	>70	No	Yes	0	0	No	No	No	No
train	18091702	2016	Female	Blank(s)	Blank(s)	1	0	No/Unknown	25	59	2014~2017	White	Married	ILC/Others	9	T2	N0	BCS	Yes	51~60	No	No	0	0	No	No	No	No
train	18093954	2017	Female	Blank(s)	Blank(s)	0	98	Yes	12	62	2014~2017	White	Married	IDC	9	T4	N3	Mastectomy	Yes	61~70	Yes	Yes	0	0	No	No	Yes	No
train	18098500	2017	Female	Blank(s)	Blank(s)	1	0	Yes	16	57	2014~2017	White	Married	ILC/Others	9	T2	N2	BCS	Yes	51~60	Yes	Yes	0	0	No	No	No	No
train	18098949	2017	Female	Blank(s)	Blank(s)	1	1	Yes	18	71	2014~2017	White	Married	IDC	9	T1	N1	BCS	Yes	>70	Yes	Yes	0	0	No	No	No	No
train	21591941	2016	Female	Blank(s)	Blank(s)	0	98	No/Unknown	1	73	2014~2017	White	Unmarried	IDC	9	T4	N0	No surgery	No	>70	No	No	1	1	No	No	No	No
train	21621617	2016	Female	Blank(s)	Blank(s)	0	98	Yes	14	58	2014~2017	Black	Unmarried	IDC	9	T1	N1	No surgery	No	51~60	No	Yes	0	0	No	No	Yes	Yes
train	21633443	2017	Female	Blank(s)	Blank(s)	2	2	No/Unknown	11	84	2014~2017	Black	Married	IDC	9	T4	N1	Mastectomy	Yes	>70	No	No	1	1	Yes	No	Yes	No
train	24012693	2016	Female	Blank(s)	Blank(s)	0	98	Yes	8	74	2014~2017	Black	Married	IDC	9	T4	N1	No surgery	No	>70	Yes	Yes	1	1	Yes	Yes	No	Yes
train	24237691	2016	Female	Blank(s)	Blank(s)	1	1	Yes	17	56	2014~2017	White	Unmarried	IDC	9	T3	N1	Mastectomy	Yes	51~60	No	Yes	1	1	No	Yes	No	No
train	24241792	2016	Female	Blank(s)	Blank(s)	95	95	Yes	20	40	2014~2017	White	Unmarried	IDC	9	T2	N1	No surgery	No	18~40	No	Yes	1	1	No	No	No	No
train	24244198	2016	Female	Blank(s)	Blank(s)	95	95	Yes	5	66	2014~2017	White	Unmarried	IDC	9	T4	N1	No surgery	No	61~70	No	Yes	0	1	No	No	Yes	No
train	24244615	2016	Female	Blank(s)	Blank(s)	35	1	Yes	33	59	2014~2017	White	Married	ILC/Others	9	T2	N1	Mastectomy	Yes	51~60	No	Yes	0	0	No	No	No	Yes
train	24245419	2016	Female	Blank(s)	Blank(s)	7	2	Yes	31	57	2014~2017	Black	Unmarried	IDC	9	T4	N1	BCS	Yes	51~60	Yes	Yes	0	0	No	No	Yes	No
train	24250037	2016	Female	Blank(s)	Blank(s)	95	95	Yes	14	69	2014~2017	White	Married	IDC	9	T4	N3	No surgery	No	61~70	No	Yes	1	1	No	Yes	Yes	Yes
train	24263630	2016	Female	Blank(s)	Blank(s)	3	3	No/Unknown	21	72	2014~2017	Black	Unmarried	IDC	9	T2	N1	Mastectomy	Yes	>70	No	No	1	1	No	No	No	Yes
train	24274936	2016	Female	Blank(s)	Blank(s)	95	95	Yes	24	56	2014~2017	White	Unmarried	ILC/Others	9	T4	N3	No surgery	No	51~60	No	Yes	0	0	No	No	No	No
train	24275664	2016	Female	Blank(s)	Blank(s)	0	98	Yes	25	74	2014~2017	White	Unmarried	ILC/Others	9	T3	N0	No surgery	No	>70	Yes	Yes	0	0	No	No	No	Yes
train	24291176	2017	Female	Blank(s)	Blank(s)	95	95	Yes	12	61	2014~2017	White	Married	ILC/Others	9	T4	N3	No surgery	No	61~70	No	Yes	1	1	No	No	No	No
train	24298724	2017	Female	Blank(s)	Blank(s)	1	1	Yes	13	72	2014~2017	White	Married	ILC/Others	9	T2	N1	BCS	Yes	>70	No	Yes	1	1	No	Yes	No	No
train	24303053	2017	Female	Blank(s)	Blank(s)	95	0	Yes	15	78	2014~2017	White	Unmarried	IDC	9	T3	N2	No surgery	No	>70	No	Yes	1	1	No	Yes	Yes	No
train	24303544	2017	Female	Blank(s)	Blank(s)	95	0	Yes	18	48	2014~2017	Black	Unmarried	IDC	9	T2	N0	No surgery	No	41~50	Yes	Yes	0	0	No	No	Yes	No
train	24303613	2017	Female	Blank(s)	Blank(s)	0	98	Yes	2	64	2014~2017	White	Unmarried	IDC	9	T2	N1	No surgery	No	61~70	Yes	Yes	1	1	No	Yes	Yes	Yes
train	24308750	2017	Female	Blank(s)	Blank(s)	95	95	Yes	16	36	2014~2017	White	Unmarried	IDC	9	T4	N3	No surgery	No	18~40	No	Yes	0	0	No	No	No	No
train	24311756	2017	Female	Blank(s)	Blank(s)	0	98	Yes	16	30	2014~2017	White	Unmarried	IDC	9	T2	N1	No surgery	No	18~40	No	Yes	0	0	No	No	No	Yes
train	24329531	2017	Female	Blank(s)	Blank(s)	95	95	Yes	11	58	2014~2017	Black	Unmarried	IDC	9	T2	N3	No surgery	No	51~60	No	Yes	1	1	No	No	Yes	No
train	28173438	2017	Female	Blank(s)	Blank(s)	95	95	Yes	8	63	2014~2017	White	Married	ILC/Others	9	T1	N3	No surgery	No	61~70	Yes	Yes	1	1	No	No	No	Yes
train	28489606	2016	Female	Blank(s)	Blank(s)	0	98	Yes	2	74	2014~2017	White	Married	ILC/Others	9	T4	N1	No surgery	No	>70	Yes	Yes	1	1	No	No	No	Yes
train	28496266	2016	Female	Blank(s)	Blank(s)	17	16	Yes	5	45	2014~2017	White	Married	IDC	9	T3	N3	Mastectomy	Yes	41~50	No	Yes	1	1	No	No	No	No
train	28501977	2016	Female	Blank(s)	Blank(s)	2	95	Yes	16	52	2014~2017	White	Married	ILC/Others	9	T4	N0	Mastectomy	Yes	51~60	No	Yes	1	1	No	No	No	Yes
train	28507911	2016	Female	Blank(s)	Blank(s)	95	95	Yes	11	73	2014~2017	White	Married	IDC	9	T4	N1	Mastectomy	Yes	>70	No	Yes	1	1	No	No	No	No
train	28509143	2016	Female	Blank(s)	Blank(s)	95	95	Yes	35	48	2014~2017	White	Married	ILC/Others	9	T1	N0	BCS	Yes	41~50	Yes	Yes	0	0	No	No	No	No
train	28509436	2016	Female	Blank(s)	Blank(s)	0	98	Yes	20	42	2014~2017	White	Married	IDC	9	T4	N3	Mastectomy	Yes	41~50	Yes	Yes	1	1	No	Yes	No	No
train	28518247	2016	Female	Blank(s)	Blank(s)	0	98	Yes	11	72	2014~2017	White	Married	IDC	9	T3	N1	Mastectomy	Yes	>70	No	Yes	1	1	No	No	No	Yes
train	28531730	2017	Female	Blank(s)	Blank(s)	95	95	Yes	18	58	2014~2017	White	Unmarried	IDC	9	T4	N1	Mastectomy	Yes	51~60	No	Yes	0	0	No	No	Yes	No
train	30508498	2016	Female	Blank(s)	Blank(s)	0	98	Yes	4	65	2014~2017	Black	Unmarried	IDC	9	T2	N1	No surgery	No	61~70	Yes	Yes	1	1	No	Yes	No	Yes
train	30510926	2016	Female	Blank(s)	Blank(s)	0	98	Yes	10	81	2014~2017	White	Married	IDC	9	T3	N1	Mastectomy	Yes	>70	No	Yes	1	1	No	No	Yes	Yes
train	30515459	2016	Female	Blank(s)	Blank(s)	95	95	Yes	5	51	2014~2017	Black	Married	IDC	9	T4	N3	Mastectomy	Yes	51~60	Yes	Yes	1	1	No	Yes	No	No
train	30519415	2016	Female	Blank(s)	Blank(s)	0	98	Yes	10	69	2014~2017	White	Married	IDC	9	T4	N3	No surgery	No	61~70	No	Yes	1	1	Yes	No	No	No
train	30521466	2016	Female	Blank(s)	Blank(s)	95	95	No/Unknown	1	60	2014~2017	Black	Unmarried	ILC/Others	9	T2	N3	No surgery	No	51~60	Yes	No	0	1	Yes	No	No	No
train	30523569	2016	Female	Blank(s)	Blank(s)	95	95	Yes	14	53	2014~2017	Black	Unmarried	IDC	9	T3	N3	No surgery	No	51~60	No	Yes	1	1	No	No	No	No
train	30525848	2016	Female	Blank(s)	Blank(s)	0	98	No/Unknown	4	62	2014~2017	White	Unmarried	IDC	9	T4	N0	No surgery	No	61~70	Yes	No	1	1	No	No	Yes	Yes
train	30534813	2017	Female	Blank(s)	Blank(s)	0	98	No/Unknown	2	69	2014~2017	White	Married	ILC/Others	9	T1	N0	No surgery	No	61~70	Yes	No	1	1	No	No	No	Yes
train	30537790	2016	Female	Blank(s)	Blank(s)	0	98	Yes	18	80	2014~2017	White	Married	IDC	9	T1	N0	No surgery	No	>70	No	Yes	0	1	No	No	No	Yes
train	30548150	2016	Female	Blank(s)	Blank(s)	0	98	Yes	18	65	2014~2017	Black	Married	ILC/Others	9	T4	N2	No surgery	No	61~70	No	Yes	1	1	No	No	Yes	No
train	30548971	2017	Female	Blank(s)	Blank(s)	6	95	Yes	8	41	2014~2017	Black	Unmarried	IDC	9	T4	N3	BCS	Yes	41~50	No	Yes	0	1	No	No	No	No
train	30558741	2017	Female	Blank(s)	Blank(s)	1	95	Yes	4	58	2014~2017	White	Married	ILC/Others	9	T3	N3	No surgery	No	51~60	No	Yes	1	1	No	Yes	No	Yes
train	30565915	2017	Female	Blank(s)	Blank(s)	11	10	Yes	8	31	2014~2017	Black	Married	IDC	9	T4	N3	Mastectomy	Yes	18~40	No	Yes	1	1	No	Yes	No	Yes
train	32999017	2016	Female	Blank(s)	Blank(s)	3	95	Yes	28	37	2014~2017	Black	Married	IDC	9	T4	N0	BCS	Yes	18~40	Yes	Yes	0	0	No	No	Yes	No
train	33010424	2016	Female	Blank(s)	Blank(s)	95	95	Yes	2	49	2014~2017	Black	Married	IDC	9	T4	N3	No surgery	No	41~50	No	Yes	1	1	No	No	Yes	No
train	33026368	2017	Female	Blank(s)	Blank(s)	95	95	Yes	6	53	2014~2017	White	Unmarried	IDC	9	T4	N1	No surgery	No	51~60	No	Yes	1	1	No	No	Yes	Yes
train	33026742	2016	Female	Blank(s)	Blank(s)	29	11	No/Unknown	8	82	2014~2017	White	Unmarried	IDC	9	T2	N3	Mastectomy	Yes	>70	No	No	1	1	No	No	Yes	No
train	33028839	2017	Female	Blank(s)	Blank(s)	20	7	Yes	17	78	2014~2017	White	Married	IDC	9	T2	N2	BCS	Yes	>70	No	Yes	0	0	No	Yes	No	No
train	33032462	2017	Female	Blank(s)	Blank(s)	95	0	Yes	15	31	2014~2017	White	Unmarried	IDC	9	T3	N0	No surgery	No	18~40	No	Yes	0	0	No	No	Yes	Yes
train	36322841	2016	Female	Blank(s)	Blank(s)	7	5	Yes	10	47	2014~2017	Black	Married	IDC	9	T4	N3	Mastectomy	Yes	41~50	No	Yes	1	1	No	No	No	No
train	36330569	2016	Female	Blank(s)	Blank(s)	95	95	Yes	3	34	2014~2017	White	Married	ILC/Others	9	T2	N1	No surgery	No	18~40	No	Yes	1	1	No	Yes	No	No
train	36334186	2016	Female	Blank(s)	Blank(s)	95	95	Yes	2	52	2014~2017	White	Unmarried	IDC	9	T2	N1	No surgery	No	51~60	No	Yes	1	1	No	Yes	No	Yes
train	36341066	2016	Female	Blank(s)	Blank(s)	0	98	Yes	5	41	2014~2017	White	Married	ILC/Others	9	T4	N3	No surgery	No	41~50	Yes	Yes	1	1	No	No	Yes	No
train	36353106	2016	Female	Blank(s)	Blank(s)	95	95	Yes	11	85	2014~2017	White	Married	IDC	9	T4	N1	No surgery	No	>70	No	Yes	1	1	No	No	Yes	No
train	36354843	2016	Female	Blank(s)	Blank(s)	0	98	Yes	8	87	2014~2017	Black	Unmarried	IDC	9	T3	N1	No surgery	No	>70	No	Yes	1	1	No	Yes	Yes	No
train	36356597	2016	Female	Blank(s)	Blank(s)	95	95	Yes	6	81	2014~2017	White	Married	IDC	9	T2	N3	No surgery	No	>70	No	Yes	1	1	No	No	No	Yes
train	36360172	2016	Female	Blank(s)	Blank(s)	21	4	Yes	15	40	2014~2017	White	Married	IDC	9	T4	N3	Mastectomy	Yes	18~40	Yes	Yes	1	1	No	No	No	No
train	36368637	2016	Female	Blank(s)	Blank(s)	13	4	Yes	23	55	2014~2017	White	Unmarried	IDC	9	T4	N2	Mastectomy	Yes	51~60	No	Yes	1	1	No	No	No	No
train	36373667	2017	Female	Blank(s)	Blank(s)	95	95	Yes	23	32	2014~2017	White	Married	IDC	9	T4	N1	No surgery	No	18~40	No	Yes	0	0	No	Yes	No	Yes
train	36384057	2017	Female	Blank(s)	Blank(s)	20	6	Yes	22	44	2014~2017	White	Unmarried	IDC	9	T1	N3	BCS	Yes	41~50	Yes	Yes	0	0	No	No	No	No
train	36386282	2016	Female	Blank(s)	Blank(s)	0	98	Yes	7	56	2014~2017	White	Unmarried	IDC	9	T3	N1	No surgery	No	51~60	No	Yes	1	1	No	No	Yes	No
train	36403304	2017	Female	Blank(s)	Blank(s)	0	98	Yes	7	53	2014~2017	Black	Unmarried	IDC	9	T4	N2	No surgery	No	51~60	No	Yes	1	1	No	Yes	Yes	Yes
train	36404064	2016	Female	Blank(s)	Blank(s)	1	0	Yes	24	59	2014~2017	White	Married	IDC	9	T2	N3	BCS	Yes	51~60	Yes	Yes	0	0	No	No	No	No
train	36412307	2017	Female	Blank(s)	Blank(s)	0	98	No/Unknown	6	93	2014~2017	White	Married	ILC/Others	9	T4	N1	No surgery	No	>70	No	No	1	1	No	Yes	No	Yes
train	36413166	2016	Female	Blank(s)	Blank(s)	2	0	Yes	26	57	2014~2017	White	Unmarried	IDC	9	T4	N0	Mastectomy	Yes	51~60	No	Yes	0	0	No	No	Yes	No
train	36416841	2017	Female	Blank(s)	Blank(s)	0	98	No/Unknown	2	75	2014~2017	White	Unmarried	IDC	9	T2	N0	No surgery	No	>70	Yes	No	1	1	Yes	No	No	No
train	36421176	2017	Female	Blank(s)	Blank(s)	0	98	Yes	19	52	2014~2017	White	Unmarried	IDC	9	T4	N3	No surgery	No	51~60	Yes	Yes	0	0	No	No	No	Yes
train	36421214	2017	Female	Blank(s)	Blank(s)	0	98	Yes	18	70	2014~2017	White	Unmarried	ILC/Others	9	T4	N3	No surgery	No	61~70	No	Yes	0	0	No	No	No	No
train	36421508	2017	Female	Blank(s)	Blank(s)	95	95	No/Unknown	1	61	2014~2017	Black	Unmarried	ILC/Others	9	T4	N1	No surgery	No	61~70	No	No	1	1	No	No	No	No
train	36426558	2017	Female	Blank(s)	Blank(s)	95	95	Yes	15	71	2014~2017	White	Unmarried	IDC	9	T1	N1	No surgery	No	>70	No	Yes	1	1	No	Yes	No	No
train	36431194	2017	Female	Blank(s)	Blank(s)	95	0	Yes	14	51	2014~2017	Black	Unmarried	IDC	9	T2	N0	No surgery	No	51~60	No	Yes	0	0	No	No	Yes	Yes
train	36431514	2017	Female	Blank(s)	Blank(s)	0	98	No/Unknown	17	44	2014~2017	Black	Unmarried	IDC	9	T2	N1	No surgery	No	41~50	No	No	0	0	No	No	No	Yes
train	36431595	2017	Female	Blank(s)	Blank(s)	95	95	Yes	6	57	2014~2017	White	Unmarried	IDC	9	T2	N1	No surgery	No	51~60	No	Yes	1	1	Yes	Yes	No	Yes
train	36431755	2017	Female	Blank(s)	Blank(s)	95	95	Yes	6	44	2014~2017	Black	Married	IDC	9	T4	N1	No surgery	No	41~50	No	Yes	0	0	No	No	No	No
train	36447485	2016	Female	Blank(s)	Blank(s)	0	98	Yes	22	79	2014~2017	White	Married	ILC/Others	9	T4	N3	No surgery	No	>70	No	Yes	1	1	No	No	Yes	Yes
train	36448898	2017	Female	Blank(s)	Blank(s)	4	1	Yes	13	47	2014~2017	White	Married	IDC	9	T2	N3	BCS	Yes	41~50	Yes	Yes	1	1	No	No	No	No
train	36458119	2017	Female	Blank(s)	Blank(s)	0	98	Yes	17	56	2014~2017	Black	Unmarried	IDC	9	T2	N3	No surgery	No	51~60	No	Yes	0	0	No	No	No	No
train	36460900	2017	Female	Blank(s)	Blank(s)	0	98	No/Unknown	3	46	2014~2017	White	Unmarried	IDC	9	T2	N0	BCS	Yes	41~50	No	No	1	1	No	Yes	No	No
train	36480122	2017	Female	Blank(s)	Blank(s)	95	95	Yes	15	48	2014~2017	White	Married	IDC	9	T4	N3	Mastectomy	Yes	41~50	Yes	Yes	0	0	No	Yes	No	Yes
train	45735135	2016	Female	Blank(s)	Blank(s)	95	95	Yes	7	75	2014~2017	White	Married	IDC	9	T2	N1	No surgery	No	>70	Yes	Yes	1	1	No	No	Yes	Yes
train	45738449	2016	Female	Blank(s)	Blank(s)	0	98	Yes	35	65	2014~2017	White	Married	IDC	9	T4	N2	No surgery	No	61~70	No	Yes	0	0	No	Yes	No	Yes
train	45746362	2016	Female	Blank(s)	Blank(s)	0	98	Yes	24	79	2014~2017	White	Married	ILC/Others	9	T1	N0	No surgery	No	>70	No	Yes	1	1	No	No	No	Yes
train	45762111	2016	Female	Blank(s)	Blank(s)	0	98	Yes	32	53	2014~2017	White	Married	IDC	9	T1	N0	BCS	Yes	51~60	Yes	Yes	0	0	Yes	No	No	No
train	45764176	2016	Female	Blank(s)	Blank(s)	0	98	Yes	18	53	2014~2017	White	Unmarried	IDC	9	T4	N1	No surgery	No	51~60	Yes	Yes	1	1	No	Yes	Yes	Yes
train	45768950	2016	Female	Blank(s)	Blank(s)	0	98	Yes	5	67	2014~2017	White	Married	IDC	9	T2	N0	No surgery	No	61~70	No	Yes	1	1	No	Yes	No	No
train	45781969	2016	Female	Blank(s)	Blank(s)	0	98	No/Unknown	2	75	2014~2017	White	Unmarried	IDC	9	T3	N0	No surgery	No	>70	No	No	1	1	No	No	No	Yes
train	45787787	2016	Female	Blank(s)	Blank(s)	0	98	Yes	27	68	2014~2017	White	Married	IDC	9	T4	N1	No surgery	No	61~70	No	Yes	1	1	No	Yes	Yes	Yes
train	45791202	2016	Female	Blank(s)	Blank(s)	0	98	Yes	32	59	2014~2017	White	Unmarried	IDC	9	T4	N1	No surgery	No	51~60	No	Yes	0	0	No	No	Yes	Yes
train	45800833	2016	Female	Blank(s)	Blank(s)	1	1	Yes	15	50	2014~2017	White	Married	ILC/Others	9	T4	N1	No surgery	No	41~50	No	Yes	1	1	No	No	No	Yes
train	45824678	2016	Female	Blank(s)	Blank(s)	95	95	Yes	22	38	2014~2017	White	Married	IDC	9	T2	N1	No surgery	No	18~40	No	Yes	0	0	No	No	Yes	No
train	45826538	2016	Female	Blank(s)	Blank(s)	0	98	Yes	16	74	2014~2017	White	Unmarried	IDC	9	T1	N3	No surgery	No	>70	Yes	Yes	0	1	No	No	No	Yes
train	45832329	2016	Female	Blank(s)	Blank(s)	0	98	No/Unknown	7	84	2014~2017	White	Unmarried	IDC	9	T4	N3	No surgery	No	>70	Yes	No	1	1	No	Yes	Yes	Yes
train	45833387	2016	Female	Blank(s)	Blank(s)	12	1	Yes	19	74	2014~2017	White	Unmarried	IDC	9	T2	N1	BCS	Yes	>70	Yes	Yes	0	0	No	No	No	No
train	45835738	2017	Female	Blank(s)	Blank(s)	0	98	Yes	3	77	2014~2017	White	Unmarried	ILC/Others	9	T4	N1	No surgery	No	>70	No	Yes	1	1	Yes	No	No	Yes
train	45836514	2016	Female	Blank(s)	Blank(s)	0	98	No/Unknown	3	58	2014~2017	White	Married	IDC	9	T2	N0	No surgery	No	51~60	No	No	1	1	No	Yes	Yes	No
train	45844193	2016	Female	Blank(s)	Blank(s)	23	22	Yes	28	60	2014~2017	White	Unmarried	IDC	9	T2	N3	Mastectomy	Yes	51~60	No	Yes	0	0	No	No	Yes	No
train	45844649	2016	Female	Blank(s)	Blank(s)	0	98	Yes	4	85	2014~2017	White	Unmarried	IDC	9	T2	N0	No surgery	No	>70	No	Yes	1	1	No	Yes	No	No
train	45846341	2016	Female	Blank(s)	Blank(s)	0	98	Yes	13	62	2014~2017	Black	Unmarried	IDC	9	T2	N0	BCS	Yes	61~70	No	Yes	1	1	No	No	Yes	No
train	45847561	2016	Female	Blank(s)	Blank(s)	0	98	Yes	16	69	2014~2017	White	Married	ILC/Others	9	T4	N1	Mastectomy	Yes	61~70	Yes	Yes	1	1	No	No	No	Yes
train	45852112	2016	Female	Blank(s)	Blank(s)	95	95	Yes	29	63	2014~2017	White	Unmarried	IDC	9	T3	N2	No surgery	No	61~70	No	Yes	0	0	No	No	Yes	No
train	45853132	2016	Female	Blank(s)	Blank(s)	18	8	Yes	13	35	2014~2017	White	Unmarried	IDC	9	T3	N2	Mastectomy	Yes	18~40	No	Yes	1	1	No	No	Yes	No
train	45853624	2016	Female	Blank(s)	Blank(s)	95	95	Yes	1	49	2014~2017	White	Married	IDC	9	T1	N1	No surgery	No	41~50	No	Yes	1	1	No	Yes	No	Yes
train	45858650	2016	Female	Blank(s)	Blank(s)	0	98	Yes	26	55	2014~2017	White	Married	IDC	9	T3	N0	No surgery	No	51~60	No	Yes	0	0	No	No	Yes	No
train	45859236	2016	Female	Blank(s)	Blank(s)	11	2	Yes	20	60	2014~2017	White	Married	IDC	9	T2	N1	Mastectomy	Yes	51~60	Yes	Yes	1	1	No	No	No	No
train	45864407	2016	Female	Blank(s)	Blank(s)	0	98	Yes	25	69	2014~2017	White	Married	ILC/Others	9	T2	N1	No surgery	No	61~70	Yes	Yes	0	0	Yes	No	Yes	No
train	45869213	2016	Female	Blank(s)	Blank(s)	21	0	Yes	32	59	2014~2017	White	Unmarried	IDC	9	T3	N1	Mastectomy	Yes	51~60	No	Yes	0	0	No	No	No	Yes
train	45869966	2017	Female	Blank(s)	Blank(s)	95	95	Yes	16	40	2014~2017	White	Unmarried	IDC	9	T2	N1	No surgery	No	18~40	No	Yes	0	0	No	Yes	No	Yes
train	45880750	2017	Female	Blank(s)	Blank(s)	0	98	No/Unknown	2	72	2014~2017	White	Married	ILC/Others	9	T4	N1	No surgery	No	>70	No	No	1	1	No	No	Yes	No
train	45881613	2016	Female	Blank(s)	Blank(s)	19	16	Yes	11	62	2014~2017	White	Unmarried	IDC	9	T4	N3	Mastectomy	Yes	61~70	Yes	Yes	1	1	No	No	No	No
train	45892600	2017	Female	Blank(s)	Blank(s)	95	95	Yes	5	47	2014~2017	White	Unmarried	IDC	9	T3	N1	No surgery	No	41~50	No	Yes	1	1	No	Yes	Yes	No
train	45902704	2016	Female	Blank(s)	Blank(s)	95	95	Yes	14	58	2014~2017	Black	Married	IDC	9	T2	N3	No surgery	No	51~60	No	Yes	1	1	No	No	No	Yes
train	45903562	2017	Female	Blank(s)	Blank(s)	0	98	Yes	18	44	2014~2017	White	Unmarried	IDC	9	T2	N1	No surgery	No	41~50	Yes	Yes	1	1	No	Yes	No	Yes
train	45908312	2016	Female	Blank(s)	Blank(s)	19	19	Yes	10	44	2014~2017	White	Married	IDC	9	T4	N3	Mastectomy	Yes	41~50	Yes	Yes	1	1	No	No	No	Yes
train	45915530	2017	Female	Blank(s)	Blank(s)	11	3	Yes	9	45	2014~2017	White	Unmarried	IDC	9	T2	N1	Mastectomy	Yes	41~50	No	Yes	1	1	No	No	No	Yes
train	45941073	2017	Female	Blank(s)	Blank(s)	1	1	Yes	18	40	2014~2017	White	Married	ILC/Others	9	T3	N1	No surgery	No	18~40	No	Yes	0	1	No	No	No	Yes
train	45948318	2017	Female	Blank(s)	Blank(s)	21	21	Yes	12	64	2014~2017	White	Unmarried	ILC/Others	9	T4	N3	Mastectomy	Yes	61~70	Yes	Yes	0	0	No	No	No	No
train	45950207	2017	Female	Blank(s)	Blank(s)	0	98	No/Unknown	10	66	2014~2017	White	Unmarried	IDC	9	T2	N2	No surgery	No	61~70	Yes	No	1	1	No	Yes	Yes	Yes
train	45953675	2017	Female	Blank(s)	Blank(s)	0	98	Yes	7	45	2014~2017	White	Married	IDC	9	T4	N3	No surgery	No	41~50	Yes	Yes	1	1	No	No	No	Yes
train	45957778	2017	Female	Blank(s)	Blank(s)	22	18	Yes	18	62	2014~2017	Black	Married	IDC	9	T3	N3	Mastectomy	Yes	61~70	Yes	Yes	0	0	No	No	No	No
train	45958411	2017	Female	Blank(s)	Blank(s)	23	2	Yes	19	38	2014~2017	White	Married	IDC	9	T4	N1	Mastectomy	Yes	18~40	No	Yes	0	0	No	Yes	Yes	Yes
train	45966744	2017	Female	Blank(s)	Blank(s)	18	0	Yes	4	40	2014~2017	White	Unmarried	ILC/Others	9	T4	N0	Mastectomy	Yes	18~40	No	Yes	1	1	No	Yes	Yes	Yes
train	45978271	2017	Female	Blank(s)	Blank(s)	0	98	No/Unknown	3	84	2014~2017	White	Unmarried	IDC	9	T2	N0	No surgery	No	>70	No	No	1	1	No	No	No	Yes
train	45989338	2017	Female	Blank(s)	Blank(s)	2	1	No/Unknown	3	74	2014~2017	White	Unmarried	IDC	9	T1	N1	BCS	Yes	>70	No	No	0	1	No	No	No	Yes
train	45989755	2017	Female	Blank(s)	Blank(s)	0	98	Yes	16	61	2014~2017	White	Unmarried	IDC	9	T1	N1	No surgery	No	61~70	Yes	Yes	0	0	Yes	No	Yes	Yes
train	45990871	2017	Female	Blank(s)	Blank(s)	0	98	Yes	11	52	2014~2017	White	Married	IDC	9	T4	N3	BCS	Yes	51~60	Yes	Yes	1	1	Yes	Yes	No	Yes
train	45991169	2017	Female	Blank(s)	Blank(s)	2	0	Yes	11	69	2014~2017	White	Unmarried	ILC/Others	9	T4	N0	Mastectomy	Yes	61~70	No	Yes	1	1	No	No	Yes	No
train	45992652	2017	Female	Blank(s)	Blank(s)	0	98	Yes	4	73	2014~2017	White	Unmarried	IDC	9	T4	N3	No surgery	No	>70	No	Yes	1	1	No	No	Yes	Yes
train	46000619	2017	Female	Blank(s)	Blank(s)	95	95	Yes	9	42	2014~2017	White	Married	IDC	9	T4	N1	Mastectomy	Yes	41~50	Yes	Yes	1	1	No	No	No	No
train	46001396	2017	Female	Blank(s)	Blank(s)	32	32	Yes	19	43	2014~2017	White	Married	IDC	9	T3	N3	Mastectomy	Yes	41~50	No	Yes	1	1	No	No	No	Yes
train	46021147	2016	Female	Blank(s)	Blank(s)	0	98	Yes	5	55	2014~2017	White	Unmarried	IDC	9	T4	N0	No surgery	No	51~60	No	Yes	1	1	No	No	Yes	No
train	46023300	2017	Female	Blank(s)	Blank(s)	25	24	No/Unknown	17	79	2014~2017	White	Unmarried	ILC/Others	9	T3	N3	Mastectomy	Yes	>70	Yes	No	0	0	No	No	No	Yes
train	46024977	2017	Female	Blank(s)	Blank(s)	0	98	Yes	6	56	2014~2017	White	Married	IDC	9	T4	N2	No surgery	No	51~60	Yes	Yes	0	1	No	No	Yes	Yes
train	46027454	2017	Female	Blank(s)	Blank(s)	0	98	No/Unknown	2	77	2014~2017	White	Married	IDC	9	T3	N0	No surgery	No	>70	No	No	0	0	No	No	Yes	No
train	46028971	2017	Female	Blank(s)	Blank(s)	0	98	No/Unknown	3	66	2014~2017	White	Married	IDC	9	T2	N0	Mastectomy	Yes	61~70	No	No	0	0	No	No	No	Yes
train	46031454	2017	Female	Blank(s)	Blank(s)	1	1	No/Unknown	7	85	2014~2017	White	Married	ILC/Others	9	T3	N1	No surgery	No	>70	No	No	1	1	Yes	No	Yes	No
train	46035355	2017	Female	Blank(s)	Blank(s)	24	1	Yes	11	38	2014~2017	White	Married	IDC	9	T1	N1	Mastectomy	Yes	18~40	No	Yes	0	0	No	No	No	No
train	46036153	2017	Female	Blank(s)	Blank(s)	20	3	Yes	16	36	2014~2017	Black	Unmarried	IDC	9	T4	N1	Mastectomy	Yes	18~40	Yes	Yes	0	0	No	No	No	No
train	46049272	2016	Female	Blank(s)	Blank(s)	1	1	No/Unknown	13	67	2014~2017	White	Married	ILC/Others	9	T3	N1	Mastectomy	Yes	61~70	Yes	No	1	1	No	No	Yes	No
train	46056600	2017	Female	Blank(s)	Blank(s)	0	98	Yes	10	63	2014~2017	White	Unmarried	IDC	9	T4	N3	No surgery	No	61~70	No	Yes	1	1	No	Yes	No	Yes
train	46070333	2017	Female	Blank(s)	Blank(s)	0	98	No/Unknown	10	52	2014~2017	White	Unmarried	IDC	9	T3	N2	No surgery	No	51~60	No	No	1	1	No	No	No	Yes
train	46072941	2017	Female	Blank(s)	Blank(s)	13	5	Yes	16	63	2014~2017	Black	Married	IDC	9	T4	N2	Mastectomy	Yes	61~70	Yes	Yes	0	0	No	No	Yes	No
train	46074065	2017	Female	Blank(s)	Blank(s)	95	95	Yes	12	50	2014~2017	White	Married	IDC	9	T4	N1	No surgery	No	41~50	No	Yes	0	0	No	No	No	No
train	46075898	2017	Female	Blank(s)	Blank(s)	95	95	Yes	6	53	2014~2017	White	Unmarried	IDC	9	T4	N3	No surgery	No	51~60	No	Yes	0	0	No	Yes	Yes	No
train	46078020	2017	Female	Blank(s)	Blank(s)	95	95	Yes	9	69	2014~2017	Black	Unmarried	IDC	9	T3	N2	No surgery	No	61~70	Yes	Yes	1	1	Yes	No	Yes	Yes
train	46082599	2017	Female	Blank(s)	Blank(s)	4	2	Yes	13	36	2014~2017	White	Unmarried	ILC/Others	9	T3	N1	Mastectomy	Yes	18~40	Yes	Yes	0	0	No	No	Yes	Yes
train	46085387	2017	Female	Blank(s)	Blank(s)	0	98	Yes	10	62	2014~2017	White	Unmarried	IDC	9	T4	N3	Mastectomy	Yes	61~70	Yes	Yes	1	1	No	Yes	Yes	Yes
train	46087102	2017	Female	Blank(s)	Blank(s)	99	99	Yes	18	62	2014~2017	White	Married	IDC	9	T3	N1	No surgery	No	61~70	No	Yes	1	1	No	Yes	Yes	Yes
train	46090254	2017	Female	Blank(s)	Blank(s)	1	1	Yes	14	50	2014~2017	White	Unmarried	IDC	9	T1	N3	Mastectomy	Yes	41~50	No	Yes	0	0	No	No	No	No
train	46114037	2017	Female	Blank(s)	Blank(s)	97	97	Yes	15	54	2014~2017	White	Married	IDC	9	T4	N3	Mastectomy	Yes	51~60	Yes	Yes	0	0	No	No	No	Yes
train	46114623	2017	Female	Blank(s)	Blank(s)	99	99	Yes	17	54	2014~2017	White	Married	IDC	9	T2	N1	No surgery	No	51~60	No	Yes	1	1	No	No	No	Yes
train	46167114	2016	Female	Blank(s)	Blank(s)	0	98	No/Unknown	29	45	2014~2017	White	Married	IDC	9	T4	N3	No surgery	No	41~50	No	No	0	0	Yes	No	Yes	No
train	46344842	2016	Female	Blank(s)	Blank(s)	0	98	Yes	25	53	2014~2017	Black	Unmarried	ILC/Others	9	T4	N1	No surgery	No	51~60	Yes	Yes	0	0	No	No	Yes	Yes
train	57214137	2017	Female	Blank(s)	Blank(s)	6	0	Yes	15	74	2014~2017	White	Married	IDC	9	T2	N0	Mastectomy	Yes	>70	No	Yes	0	0	No	No	No	No
train	57925848	2016	Female	Blank(s)	Blank(s)	95	95	Yes	8	85	2014~2017	Black	Married	IDC	9	T2	N1	No surgery	No	>70	No	Yes	1	1	No	No	No	Yes
train	57939082	2016	Female	Blank(s)	Blank(s)	0	98	No/Unknown	30	65	2014~2017	White	Unmarried	ILC/Others	9	T3	N1	No surgery	No	61~70	No	No	0	0	No	Yes	No	Yes
train	57940822	2016	Female	Blank(s)	Blank(s)	0	98	Yes	9	56	2014~2017	White	Unmarried	ILC/Others	9	T2	N0	No surgery	No	51~60	Yes	Yes	1	1	No	No	No	Yes
train	57946598	2016	Female	Blank(s)	Blank(s)	12	12	Yes	8	53	2014~2017	White	Married	IDC	9	T3	N3	Mastectomy	Yes	51~60	No	Yes	1	1	No	No	Yes	Yes
train	57948514	2016	Female	Blank(s)	Blank(s)	0	98	Yes	3	80	2014~2017	White	Unmarried	ILC/Others	9	T4	N0	Mastectomy	Yes	>70	No	Yes	1	1	No	No	Yes	No
train	57955645	2016	Female	Blank(s)	Blank(s)	0	98	Yes	4	43	2014~2017	Black	Unmarried	IDC	9	T3	N1	No surgery	No	41~50	Yes	Yes	1	1	Yes	No	Yes	Yes
train	57956403	2016	Female	Blank(s)	Blank(s)	35	0	Yes	6	63	2014~2017	White	Unmarried	ILC/Others	9	T3	N0	Mastectomy	Yes	61~70	No	Yes	1	1	No	No	Yes	No
train	57964756	2016	Female	Blank(s)	Blank(s)	3	0	Yes	27	56	2014~2017	White	Married	IDC	9	T2	N1	BCS	Yes	51~60	Yes	Yes	0	0	No	No	No	No
train	57973373	2016	Female	Blank(s)	Blank(s)	0	98	No/Unknown	3	64	2014~2017	White	Married	IDC	9	T2	N3	No surgery	No	61~70	Yes	No	1	1	Yes	Yes	Yes	Yes
train	57973648	2017	Female	Blank(s)	Blank(s)	0	98	Yes	14	77	2014~2017	Black	Unmarried	IDC	9	T4	N3	Mastectomy	Yes	>70	Yes	Yes	1	1	No	No	No	Yes
train	57973932	2016	Female	Blank(s)	Blank(s)	1	0	Yes	16	61	2014~2017	White	Unmarried	IDC	9	T2	N0	Mastectomy	Yes	61~70	No	Yes	1	1	No	No	No	Yes
train	57978330	2017	Female	Blank(s)	Blank(s)	5	0	Yes	21	66	2014~2017	White	Married	IDC	9	T2	N2	Mastectomy	Yes	61~70	Yes	Yes	0	0	No	No	No	Yes
train	57985167	2017	Female	Blank(s)	Blank(s)	0	98	Yes	20	64	2014~2017	Black	Unmarried	IDC	9	T2	N0	No surgery	No	61~70	No	Yes	1	1	No	No	Yes	No
train	57992191	2017	Female	Blank(s)	Blank(s)	0	98	Yes	5	66	2014~2017	White	Unmarried	ILC/Others	9	T3	N1	No surgery	No	61~70	No	Yes	0	1	No	Yes	No	No
train	57996601	2017	Female	Blank(s)	Blank(s)	26	1	Yes	7	65	2014~2017	White	Unmarried	ILC/Others	9	T3	N1	Mastectomy	Yes	61~70	No	Yes	1	1	No	No	Yes	No
train	57998902	2017	Female	Blank(s)	Blank(s)	0	98	Yes	23	65	2014~2017	White	Unmarried	IDC	9	T3	N0	No surgery	No	61~70	No	Yes	0	0	No	No	Yes	No
train	58003467	2017	Female	Blank(s)	Blank(s)	3	0	Yes	16	59	2014~2017	White	Married	ILC/Others	9	T4	N0	Mastectomy	Yes	51~60	Yes	Yes	0	0	No	No	No	No
train	58014816	2017	Female	Blank(s)	Blank(s)	4	0	Yes	15	56	2014~2017	Black	Unmarried	IDC	9	T2	N1	BCS	Yes	51~60	Yes	Yes	0	0	No	No	Yes	No
train	58018309	2016	Female	Blank(s)	Blank(s)	1	1	Yes	7	68	2014~2017	White	Married	ILC/Others	9	T4	N1	No surgery	No	61~70	No	Yes	0	1	No	No	No	No
train	58019806	2017	Female	Blank(s)	Blank(s)	0	98	Yes	6	73	2014~2017	Black	Unmarried	IDC	9	T2	N0	No surgery	No	>70	Yes	Yes	1	1	No	No	Yes	Yes
train	58020161	2017	Female	Blank(s)	Blank(s)	17	0	Yes	14	33	2014~2017	White	Married	IDC	9	T4	N0	Mastectomy	Yes	18~40	Yes	Yes	0	0	No	No	No	Yes
train	58031314	2017	Female	Blank(s)	Blank(s)	10	0	No/Unknown	3	72	2014~2017	White	Unmarried	ILC/Others	9	T1	N0	Mastectomy	Yes	>70	Yes	No	1	1	No	No	No	Yes
train	58031997	2017	Female	Blank(s)	Blank(s)	95	95	Yes	11	58	2014~2017	Black	Married	IDC	9	T3	N2	No surgery	No	51~60	No	Yes	1	1	No	Yes	No	Yes
train	60993246	2016	Female	Blank(s)	Blank(s)	21	15	Yes	13	51	2014~2017	Black	Unmarried	IDC	9	T4	N3	Mastectomy	Yes	51~60	Yes	Yes	0	1	No	No	No	Yes
train	60994495	2016	Female	Blank(s)	Blank(s)	0	98	Yes	7	61	2014~2017	White	Married	IDC	9	T1	N0	No surgery	No	61~70	No	Yes	1	1	No	Yes	Yes	Yes
train	61000262	2016	Female	Blank(s)	Blank(s)	0	98	No/Unknown	1	67	2014~2017	Black	Married	IDC	9	T3	N0	No surgery	No	61~70	Yes	No	1	1	No	Yes	No	Yes
train	61006049	2016	Female	Blank(s)	Blank(s)	0	98	Yes	7	50	2014~2017	Black	Unmarried	IDC	9	T3	N3	No surgery	No	41~50	No	Yes	1	1	No	No	No	No
train	61009666	2016	Female	Blank(s)	Blank(s)	9	0	Yes	30	63	2014~2017	Black	Married	ILC/Others	9	T4	N1	Mastectomy	Yes	61~70	Yes	Yes	0	0	No	No	No	No
train	61010229	2016	Female	Blank(s)	Blank(s)	9	2	Yes	17	31	2014~2017	White	Married	IDC	9	T2	N1	Mastectomy	Yes	18~40	No	Yes	1	1	No	Yes	No	No
train	61015081	2016	Female	Blank(s)	Blank(s)	0	98	Yes	17	67	2014~2017	White	Unmarried	IDC	9	T3	N0	No surgery	No	61~70	No	Yes	1	1	No	No	Yes	No
train	61015652	2016	Female	Blank(s)	Blank(s)	9	7	Yes	19	61	2014~2017	Black	Unmarried	IDC	9	T2	N2	Mastectomy	Yes	61~70	No	Yes	1	1	No	No	No	No
train	61015783	2016	Female	Blank(s)	Blank(s)	0	98	Yes	1	60	2014~2017	White	Unmarried	ILC/Others	9	T4	N0	No surgery	No	51~60	Yes	Yes	0	1	No	Yes	Yes	Yes
train	61016503	2016	Female	Blank(s)	Blank(s)	95	0	Yes	8	59	2014~2017	Black	Married	IDC	9	T2	N0	No surgery	No	51~60	No	Yes	1	1	No	No	Yes	No
train	61018281	2016	Female	Blank(s)	Blank(s)	0	98	Yes	10	28	2014~2017	Black	Married	IDC	9	T2	N0	No surgery	No	18~40	No	Yes	1	1	Yes	Yes	Yes	Yes
train	61019069	2016	Female	Blank(s)	Blank(s)	1	1	Yes	23	76	2014~2017	White	Married	IDC	9	T1	N1	BCS	Yes	>70	No	Yes	1	1	No	No	No	No
train	61022380	2016	Female	Blank(s)	Blank(s)	1	0	Yes	12	55	2014~2017	White	Unmarried	IDC	9	T4	N1	Mastectomy	Yes	51~60	No	Yes	0	1	No	No	No	Yes
train	61023422	2016	Female	Blank(s)	Blank(s)	0	98	No/Unknown	14	67	2014~2017	White	Unmarried	IDC	9	T2	N1	No surgery	No	61~70	No	No	1	1	No	Yes	No	No
train	61023607	2016	Female	Blank(s)	Blank(s)	95	95	Yes	13	63	2014~2017	Black	Married	ILC/Others	9	T4	N1	No surgery	No	61~70	No	Yes	1	1	No	Yes	No	Yes
train	61027132	2016	Female	Blank(s)	Blank(s)	95	95	Yes	5	30	2014~2017	Black	Unmarried	IDC	9	T3	N1	No surgery	No	18~40	No	Yes	1	1	No	No	Yes	No
train	61027950	2017	Female	Blank(s)	Blank(s)	0	98	Yes	17	38	2014~2017	Black	Unmarried	IDC	9	T3	N2	No surgery	No	18~40	No	Yes	1	1	No	Yes	No	No
train	61042210	2017	Female	Blank(s)	Blank(s)	95	95	Yes	17	54	2014~2017	Black	Unmarried	IDC	9	T2	N3	Mastectomy	Yes	51~60	Yes	Yes	1	1	Yes	No	No	No
train	61042272	2017	Female	Blank(s)	Blank(s)	0	98	No/Unknown	6	69	2014~2017	White	Unmarried	IDC	9	T4	N1	BCS	Yes	61~70	Yes	No	1	1	No	No	Yes	No
train	61043925	2017	Female	Blank(s)	Blank(s)	4	0	Yes	20	39	2014~2017	White	Married	IDC	9	T2	N0	Mastectomy	Yes	18~40	No	Yes	0	0	No	No	Yes	No
train	61049601	2016	Female	Blank(s)	Blank(s)	0	98	No/Unknown	15	69	2014~2017	White	Unmarried	ILC/Others	9	T1	N0	No surgery	No	61~70	Yes	No	0	1	No	No	Yes	Yes
train	61058232	2017	Female	Blank(s)	Blank(s)	95	95	No/Unknown	1	67	2014~2017	Black	Married	ILC/Others	9	T2	N1	No surgery	No	61~70	Yes	No	1	1	No	No	No	Yes
train	61059510	2017	Female	Blank(s)	Blank(s)	0	98	No/Unknown	13	73	2014~2017	Black	Unmarried	IDC	9	T2	N0	BCS	Yes	>70	Yes	No	0	0	No	No	No	Yes
train	61060597	2017	Female	Blank(s)	Blank(s)	95	95	Yes	5	65	2014~2017	Black	Married	ILC/Others	9	T4	N1	Mastectomy	Yes	61~70	Yes	Yes	1	1	No	No	No	No
train	61060676	2017	Female	Blank(s)	Blank(s)	95	95	Yes	7	77	2014~2017	White	Married	IDC	9	T2	N3	No surgery	No	>70	Yes	Yes	1	1	No	Yes	Yes	No
train	61062924	2017	Female	Blank(s)	Blank(s)	1	1	Yes	1	77	2014~2017	White	Married	IDC	9	T4	N1	No surgery	No	>70	Yes	Yes	1	1	No	Yes	No	No
train	61063166	2017	Female	Blank(s)	Blank(s)	36	2	Yes	17	55	2014~2017	Black	Unmarried	IDC	9	T4	N1	Mastectomy	Yes	51~60	No	Yes	0	0	No	No	Yes	Yes
train	61064100	2017	Female	Blank(s)	Blank(s)	1	0	Yes	15	55	2014~2017	White	Unmarried	IDC	9	T3	N0	Mastectomy	Yes	51~60	Yes	Yes	0	0	No	No	No	Yes
train	61064410	2017	Female	Blank(s)	Blank(s)	0	98	Yes	17	65	2014~2017	Black	Unmarried	IDC	9	T4	N3	No surgery	No	61~70	No	Yes	0	0	No	No	Yes	Yes
train	61066446	2017	Female	Blank(s)	Blank(s)	7	7	Yes	15	53	2014~2017	Black	Married	ILC/Others	9	T4	N2	Mastectomy	Yes	51~60	Yes	Yes	0	0	No	No	No	Yes
train	61072337	2017	Female	Blank(s)	Blank(s)	12	6	Yes	13	71	2014~2017	Black	Unmarried	IDC	9	T3	N2	BCS	Yes	>70	No	Yes	1	1	No	Yes	No	Yes
train	61076729	2017	Female	Blank(s)	Blank(s)	14	0	Yes	17	59	2014~2017	Black	Unmarried	IDC	9	T3	N3	BCS	Yes	51~60	Yes	Yes	0	0	No	No	Yes	No
train	61078255	2017	Female	Blank(s)	Blank(s)	95	95	No/Unknown	2	74	2014~2017	White	Unmarried	ILC/Others	9	T4	N2	No surgery	No	>70	Yes	No	1	1	No	Yes	No	No
train	64412218	2017	Female	Blank(s)	Blank(s)	27	27	Yes	21	79	2014~2017	White	Unmarried	ILC/Others	9	T3	N3	Mastectomy	Yes	>70	Yes	Yes	0	0	No	No	Yes	No
train	66861468	2016	Female	Blank(s)	Blank(s)	0	98	Yes	3	51	2014~2017	Black	Unmarried	IDC	9	T4	N1	No surgery	No	51~60	No	Yes	0	1	No	No	Yes	No
train	66879675	2016	Female	Blank(s)	Blank(s)	0	98	Yes	31	63	2014~2017	Black	Unmarried	IDC	9	T4	N1	Mastectomy	Yes	61~70	Yes	Yes	0	0	No	No	No	Yes
train	66881584	2016	Female	Blank(s)	Blank(s)	0	98	Yes	4	64	2014~2017	White	Married	ILC/Others	9	T4	N2	No surgery	No	61~70	No	Yes	1	1	No	No	No	No
train	66881876	2016	Female	Blank(s)	Blank(s)	4	0	No/Unknown	2	77	2014~2017	White	Married	IDC	9	T2	N0	BCS	Yes	>70	No	No	1	1	No	Yes	No	Yes
train	66883032	2016	Female	Blank(s)	Blank(s)	0	98	Yes	34	49	2014~2017	White	Married	IDC	9	T2	N0	No surgery	No	41~50	Yes	Yes	0	0	No	No	Yes	Yes
train	66899389	2016	Female	Blank(s)	Blank(s)	1	1	Yes	6	48	2014~2017	Black	Unmarried	IDC	9	T4	N1	Mastectomy	Yes	41~50	No	Yes	1	1	No	No	No	Yes
train	66906475	2016	Female	Blank(s)	Blank(s)	95	95	Yes	13	50	2014~2017	White	Unmarried	IDC	9	T4	N3	No surgery	No	41~50	Yes	Yes	1	1	No	No	No	Yes
train	66906484	2016	Female	Blank(s)	Blank(s)	1	1	No/Unknown	29	79	2014~2017	Black	Unmarried	IDC	9	T2	N1	No surgery	No	>70	No	No	0	0	No	No	No	No
train	66911507	2016	Female	Blank(s)	Blank(s)	95	95	Yes	15	64	2014~2017	White	Married	ILC/Others	9	T2	N1	No surgery	No	61~70	Yes	Yes	1	1	No	No	No	Yes
train	66926166	2016	Female	Blank(s)	Blank(s)	0	98	Yes	10	63	2014~2017	White	Married	ILC/Others	9	T4	N1	No surgery	No	61~70	No	Yes	1	1	No	No	Yes	No
train	66926995	2016	Female	Blank(s)	Blank(s)	1	1	Yes	18	71	2014~2017	Black	Married	ILC/Others	9	T2	N1	Unknown	No	>70	No	Yes	1	1	No	No	No	Yes
train	66927014	2016	Female	Blank(s)	Blank(s)	25	15	Yes	9	48	2014~2017	Black	Unmarried	IDC	9	T1	N3	BCS	Yes	41~50	No	Yes	1	1	No	No	No	Yes
train	66927130	2016	Female	Blank(s)	Blank(s)	0	98	Yes	12	39	2014~2017	Black	Unmarried	IDC	9	T4	N2	No surgery	No	18~40	Yes	Yes	0	1	No	No	Yes	Yes
train	66943126	2016	Female	Blank(s)	Blank(s)	0	98	Yes	15	29	2014~2017	White	Unmarried	IDC	9	T4	N1	No surgery	No	18~40	No	Yes	1	1	No	No	Yes	No
train	66943951	2016	Female	Blank(s)	Blank(s)	1	1	Yes	16	65	2014~2017	Black	Unmarried	IDC	9	T4	N3	No surgery	No	61~70	No	Yes	1	1	No	No	No	No
train	66951073	2016	Female	Blank(s)	Blank(s)	0	98	Yes	11	62	2014~2017	Black	Married	IDC	9	T4	N1	No surgery	No	61~70	No	Yes	0	1	No	No	No	No
train	66954813	2016	Female	Blank(s)	Blank(s)	22	4	No/Unknown	10	72	2014~2017	Black	Unmarried	ILC/Others	9	T4	N2	Mastectomy	Yes	>70	No	No	1	1	No	No	Yes	No
train	66961240	2017	Female	Blank(s)	Blank(s)	0	98	Yes	10	55	2014~2017	White	Married	IDC	9	T2	N1	No surgery	No	51~60	No	Yes	1	1	No	Yes	No	Yes
train	66961796	2016	Female	Blank(s)	Blank(s)	0	98	Yes	25	73	2014~2017	Black	Married	ILC/Others	9	T4	N3	No surgery	No	>70	No	Yes	1	1	No	No	No	Yes
train	66962373	2016	Female	Blank(s)	Blank(s)	0	98	Yes	8	68	2014~2017	White	Married	ILC/Others	9	T3	N3	No surgery	No	61~70	No	Yes	1	1	No	No	No	Yes
train	66966481	2016	Female	Blank(s)	Blank(s)	1	1	No/Unknown	4	73	2014~2017	White	Married	ILC/Others	9	T4	N1	No surgery	No	>70	Yes	No	1	1	No	No	Yes	Yes
train	66966868	2017	Female	Blank(s)	Blank(s)	0	98	Yes	19	39	2014~2017	Black	Unmarried	IDC	9	T2	N0	Unknown	No	18~40	No	Yes	0	0	No	No	Yes	No
train	66972254	2016	Female	Blank(s)	Blank(s)	95	95	Yes	25	44	2014~2017	Black	Married	IDC	9	T2	N1	No surgery	No	41~50	No	Yes	0	0	No	No	No	Yes
train	66978186	2016	Female	Blank(s)	Blank(s)	0	98	Yes	12	75	2014~2017	White	Married	IDC	9	T3	N0	No surgery	No	>70	No	Yes	1	1	No	No	No	No
train	66981316	2017	Female	Blank(s)	Blank(s)	95	95	Yes	3	63	2014~2017	White	Unmarried	IDC	9	T2	N1	No surgery	No	61~70	No	Yes	1	1	No	No	Yes	No
train	66984642	2016	Female	Blank(s)	Blank(s)	0	98	Yes	3	49	2014~2017	White	Married	ILC/Others	9	T4	N2	No surgery	No	41~50	Yes	Yes	1	1	Yes	No	No	Yes
train	66993185	2017	Female	Blank(s)	Blank(s)	95	95	No/Unknown	19	68	2014~2017	White	Unmarried	IDC	9	T2	N2	No surgery	No	61~70	No	No	0	0	No	No	No	Yes
train	66997280	2017	Female	Blank(s)	Blank(s)	95	95	Yes	18	82	2014~2017	Black	Unmarried	IDC	9	T4	N2	No surgery	No	>70	No	Yes	1	1	No	No	Yes	No
train	67010508	2016	Female	Blank(s)	Blank(s)	18	17	Yes	16	55	2014~2017	Black	Unmarried	IDC	9	T4	N3	Mastectomy	Yes	51~60	No	Yes	1	1	No	No	No	Yes
train	67033136	2017	Female	Blank(s)	Blank(s)	99	99	Yes	20	49	2014~2017	Black	Unmarried	IDC	9	T2	N1	No surgery	No	41~50	No	Yes	0	0	No	No	Yes	No
train	67033484	2017	Female	Blank(s)	Blank(s)	95	95	Yes	14	56	2014~2017	White	Married	ILC/Others	9	T2	N3	BCS	Yes	51~60	No	Yes	0	0	No	Yes	No	Yes
train	67040849	2017	Female	Blank(s)	Blank(s)	95	95	Yes	23	67	2014~2017	White	Unmarried	IDC	9	T2	N1	No surgery	No	61~70	No	Yes	0	0	No	Yes	No	No
train	67041946	2017	Female	Blank(s)	Blank(s)	0	98	Yes	8	82	2014~2017	White	Unmarried	IDC	9	T4	N3	No surgery	No	>70	No	Yes	1	1	No	No	No	No
train	67048867	2017	Female	Blank(s)	Blank(s)	0	98	Yes	13	55	2014~2017	White	Married	IDC	9	T2	N0	No surgery	No	51~60	No	Yes	0	0	No	Yes	No	No
train	67052443	2017	Female	Blank(s)	Blank(s)	95	95	Yes	6	32	2014~2017	White	Unmarried	IDC	9	T2	N1	No surgery	No	18~40	No	Yes	0	0	No	Yes	No	No
train	67059061	2017	Female	Blank(s)	Blank(s)	0	98	Yes	14	42	2014~2017	White	Married	IDC	9	T2	N1	No surgery	No	41~50	Yes	Yes	0	0	No	Yes	No	Yes
train	67069072	2017	Female	Blank(s)	Blank(s)	0	98	No/Unknown	2	81	2014~2017	White	Unmarried	IDC	9	T3	N1	No surgery	No	>70	No	No	1	1	No	Yes	No	Yes
train	67069824	2017	Female	Blank(s)	Blank(s)	95	95	Yes	13	58	2014~2017	White	Married	ILC/Others	9	T4	N2	Mastectomy	Yes	51~60	No	Yes	0	0	No	No	No	No
train	67082209	2017	Female	Blank(s)	Blank(s)	0	98	Yes	22	57	2014~2017	White	Unmarried	ILC/Others	9	T4	N3	No surgery	No	51~60	No	Yes	0	0	No	No	No	No
train	75669509	2016	Female	Blank(s)	Blank(s)	15	0	Yes	19	49	2014~2017	White	Married	IDC	9	T3	N1	BCS	Yes	41~50	No	Yes	1	1	No	No	No	No
train	75670731	2016	Female	Blank(s)	Blank(s)	0	98	Yes	5	59	2014~2017	Black	Unmarried	ILC/Others	9	T1	N0	No surgery	No	51~60	No	Yes	1	1	No	No	No	Yes
train	75687543	2016	Female	Blank(s)	Blank(s)	10	0	No/Unknown	2	79	2014~2017	Black	Unmarried	IDC	9	T2	N0	Mastectomy	Yes	>70	No	No	1	1	No	No	Yes	No
train	75694284	2016	Female	Blank(s)	Blank(s)	95	95	No/Unknown	1	49	2014~2017	White	Unmarried	ILC/Others	9	T2	N1	No surgery	No	41~50	No	No	1	1	No	Yes	Yes	Yes
train	75696642	2016	Female	Blank(s)	Blank(s)	0	98	Yes	6	41	2014~2017	White	Unmarried	IDC	9	T4	N3	No surgery	No	41~50	Yes	Yes	1	1	Yes	Yes	Yes	Yes
train	75700572	2016	Female	Blank(s)	Blank(s)	95	95	Yes	11	44	2014~2017	White	Married	IDC	9	T2	N3	No surgery	No	41~50	No	Yes	1	1	No	No	No	Yes
train	75702549	2016	Female	Blank(s)	Blank(s)	95	95	Yes	10	90	2014~2017	Black	Unmarried	IDC	9	T4	N3	No surgery	No	>70	No	Yes	1	1	No	No	Yes	No
train	75716853	2016	Female	Blank(s)	Blank(s)	95	95	Yes	26	68	2014~2017	White	Unmarried	IDC	9	T3	N1	No surgery	No	61~70	No	Yes	0	0	No	Yes	No	No
train	75720118	2016	Female	Blank(s)	Blank(s)	0	98	Yes	11	41	2014~2017	White	Unmarried	IDC	9	T2	N0	No surgery	No	41~50	No	Yes	1	1	No	No	Yes	No
train	75727500	2016	Female	Blank(s)	Blank(s)	0	98	No/Unknown	1	91	2014~2017	White	Unmarried	IDC	9	T4	N2	No surgery	No	>70	No	No	1	1	No	Yes	No	No
train	75728404	2016	Female	Blank(s)	Blank(s)	1	1	Yes	27	63	2014~2017	Black	Married	IDC	9	T2	N1	No surgery	No	61~70	No	Yes	0	0	No	No	No	Yes
train	75729326	2017	Female	Blank(s)	Blank(s)	1	1	Yes	5	45	2014~2017	White	Married	IDC	9	T2	N2	No surgery	No	41~50	No	Yes	1	1	No	Yes	Yes	Yes
train	75734380	2017	Female	Blank(s)	Blank(s)	95	95	Yes	14	45	2014~2017	White	Married	ILC/Others	9	T4	N2	No surgery	No	41~50	No	Yes	1	1	No	Yes	Yes	Yes
train	75735300	2016	Female	Blank(s)	Blank(s)	13	6	Yes	12	63	2014~2017	Black	Married	IDC	9	T2	N2	Mastectomy	Yes	61~70	No	Yes	1	1	No	No	No	No
train	75743552	2016	Female	Blank(s)	Blank(s)	0	98	Yes	24	28	2014~2017	Black	Unmarried	IDC	9	T3	N2	BCS	Yes	18~40	No	Yes	1	1	No	Yes	Yes	Yes
train	75751086	2016	Female	Blank(s)	Blank(s)	97	95	No/Unknown	10	45	2014~2017	Black	Unmarried	ILC/Others	9	T4	N1	No surgery	No	41~50	No	No	1	1	No	No	No	Yes
train	75755501	2017	Female	Blank(s)	Blank(s)	0	98	No/Unknown	1	60	2014~2017	Black	Unmarried	IDC	9	T1	N0	No surgery	No	51~60	Yes	No	1	1	No	Yes	No	Yes
train	75757391	2017	Female	Blank(s)	Blank(s)	2	0	Yes	16	72	2014~2017	White	Married	ILC/Others	9	T4	N0	BCS	Yes	>70	No	Yes	1	1	No	No	Yes	No
train	75761580	2017	Female	Blank(s)	Blank(s)	95	0	Yes	7	67	2014~2017	Black	Unmarried	IDC	9	T3	N1	No surgery	No	61~70	No	Yes	1	1	No	No	Yes	Yes
train	75761763	2016	Female	Blank(s)	Blank(s)	0	98	Yes	6	73	2014~2017	White	Unmarried	IDC	9	T1	N0	No surgery	No	>70	No	Yes	1	1	No	Yes	Yes	Yes
train	75762242	2017	Female	Blank(s)	Blank(s)	0	98	Yes	9	55	2014~2017	White	Unmarried	IDC	9	T4	N1	No surgery	No	51~60	No	Yes	1	1	No	No	No	No
train	75762394	2017	Female	Blank(s)	Blank(s)	95	95	Yes	19	55	2014~2017	Black	Unmarried	IDC	9	T4	N3	No surgery	No	51~60	No	Yes	0	0	No	No	No	No
train	75766238	2016	Female	Blank(s)	Blank(s)	2	0	Yes	10	69	2014~2017	Black	Unmarried	IDC	9	T1	N0	BCS	Yes	61~70	Yes	Yes	1	1	No	No	No	Yes
train	75769560	2017	Female	Blank(s)	Blank(s)	0	98	Yes	7	71	2014~2017	White	Married	ILC/Others	9	T3	N1	No surgery	No	>70	No	Yes	1	1	No	No	Yes	Yes
train	75772758	2017	Female	Blank(s)	Blank(s)	0	98	Yes	15	59	2014~2017	Black	Unmarried	IDC	9	T2	N0	BCS	Yes	51~60	No	Yes	0	0	No	No	Yes	No
train	75773585	2017	Female	Blank(s)	Blank(s)	0	98	Yes	3	50	2014~2017	White	Unmarried	IDC	9	T4	N3	No surgery	No	41~50	No	Yes	0	1	No	No	Yes	No
train	75774784	2016	Female	Blank(s)	Blank(s)	98	0	No/Unknown	2	71	2014~2017	White	Married	IDC	9	T2	N1	No surgery	No	>70	Yes	No	1	1	Yes	No	No	No
train	75779601	2017	Female	Blank(s)	Blank(s)	0	98	No/Unknown	2	62	2014~2017	Black	Unmarried	ILC/Others	9	T4	N2	No surgery	No	61~70	Yes	No	1	1	No	Yes	No	Yes
train	75788163	2017	Female	Blank(s)	Blank(s)	8	3	Yes	19	65	2014~2017	Black	Married	IDC	9	T1	N1	BCS	Yes	61~70	Yes	Yes	0	0	No	No	No	Yes
train	75789375	2017	Female	Blank(s)	Blank(s)	1	1	Yes	12	53	2014~2017	Black	Married	IDC	9	T3	N2	No surgery	No	51~60	Yes	Yes	0	0	No	Yes	No	Yes
train	75794253	2017	Female	Blank(s)	Blank(s)	0	98	Yes	8	60	2014~2017	Black	Married	IDC	9	T3	N1	No surgery	No	51~60	No	Yes	0	1	No	No	Yes	Yes
train	75800184	2017	Female	Blank(s)	Blank(s)	95	95	Yes	13	41	2014~2017	Black	Unmarried	IDC	9	T3	N3	No surgery	No	41~50	Yes	Yes	0	0	Yes	No	Yes	No
train	75816802	2017	Female	Blank(s)	Blank(s)	95	95	Yes	12	51	2014~2017	White	Married	IDC	9	T3	N3	No surgery	No	51~60	Yes	Yes	1	1	Yes	Yes	No	Yes
test	1153423	2010	Female	130	5	10	10	Yes	105	57	2010~2013	Black	Unmarried	ILC/Others	9	T4	N3	Mastectomy	Yes	51~60	No	Yes	0	0	No	No	No	Yes
test	1167328	2010	Female	81	1	0	98	Yes	10	50	2010~2013	Black	Unmarried	IDC	9	T3	N1	No surgery	No	41~50	Yes	Yes	1	1	Yes	Yes	Yes	No
test	1176473	2010	Female	999	1	0	98	Yes	18	73	2010~2013	Black	Unmarried	IDC	9	T4	N0	No surgery	No	>70	No	Yes	1	1	No	No	Yes	Yes
test	1223341	2011	Female	60	6	10	1	Yes	15	49	2010~2013	White	Married	IDC	9	T3	N3	Mastectomy	Yes	41~50	Yes	Yes	1	1	No	No	Yes	No
test	1244634	2012	Female	999	5	7	6	Yes	25	57	2010~2013	Black	Unmarried	IDC	9	T4	N1	Mastectomy	Yes	51~60	No	Yes	0	0	No	No	No	No
test	1246617	2012	Female	27	1	0	98	Yes	10	52	2010~2013	Black	Married	IDC	9	T2	N0	Mastectomy	Yes	51~60	Yes	Yes	1	1	No	No	Yes	No
test	1260029	2012	Female	999	3	0	98	Yes	4	60	2010~2013	White	Unmarried	IDC	9	T4	N0	Mastectomy	Yes	51~60	Yes	Yes	1	1	No	No	Yes	Yes
test	1261741	2012	Female	26	1	1	1	No/Unknown	26	70	2010~2013	White	Married	IDC	9	T2	N1	No surgery	No	61~70	No	No	0	1	No	No	Yes	Yes
test	1289916	2013	Female	8	0	95	95	Yes	29	57	2010~2013	White	Married	ILC/Others	9	T1	N1	No surgery	No	51~60	No	Yes	1	1	No	No	No	Yes
test	1323901	2014	Female	45	1	0	98	Yes	20	73	2014~2017	Black	Married	ILC/Others	9	T4	N0	No surgery	No	>70	Yes	Yes	1	1	No	No	No	No
test	1327068	2014	Female	14	0	95	95	Yes	14	81	2014~2017	Black	Married	IDC	9	T1	N3	No surgery	No	>70	No	Yes	1	1	No	No	No	No
test	1331094	2014	Female	170	1	0	98	Yes	17	44	2014~2017	Black	Married	IDC	9	T4	N3	No surgery	No	41~50	Yes	Yes	1	1	No	No	Yes	No
test	1341287	2014	Female	998	1	95	95	Yes	3	83	2014~2017	Black	Unmarried	IDC	9	T4	N3	No surgery	No	>70	Yes	Yes	0	1	No	No	No	No
test	1351207	2015	Female	85	5	0	98	Yes	8	59	2014~2017	White	Unmarried	ILC/Others	9	T4	N1	Mastectomy	Yes	51~60	Yes	Yes	1	1	No	No	No	Yes
test	1372273	2015	Female	180	5	0	98	Yes	16	63	2014~2017	White	Married	IDC	9	T4	N3	Mastectomy	Yes	61~70	Yes	Yes	1	1	No	No	Yes	No
test	1383103	2015	Female	65	3	22	20	No/Unknown	12	72	2014~2017	Black	Unmarried	IDC	9	T3	N3	Mastectomy	Yes	>70	No	No	1	1	No	No	No	Yes
test	6228049	2010	Female	70	3	28	0	No/Unknown	5	79	2010~2013	White	Unmarried	ILC/Others	9	T3	N0	Mastectomy	Yes	>70	No	No	0	1	No	No	Yes	No
test	6257144	2011	Female	100	5	20	0	Yes	43	45	2010~2013	White	Married	IDC	9	T4	N1	Mastectomy	Yes	41~50	No	Yes	1	1	No	No	No	No
test	6276279	2011	Female	14	1	1	1	Yes	14	64	2010~2013	White	Married	IDC	9	T1	N1	No surgery	No	61~70	No	Yes	1	1	No	No	No	Yes
test	6284944	2011	Female	75	1	95	0	Yes	6	68	2010~2013	White	Married	IDC	9	T3	N1	No surgery	No	61~70	Yes	Yes	1	1	Yes	No	Yes	Yes
test	6290638	2011	Female	100	0	0	98	Yes	12	62	2010~2013	White	Married	IDC	9	T4	N3	No surgery	No	61~70	Yes	Yes	1	1	No	No	No	No
test	6303267	2012	Female	115	3	0	98	Yes	12	58	2010~2013	Black	Unmarried	IDC	9	T4	N3	Mastectomy	Yes	51~60	No	Yes	1	1	Yes	Yes	Yes	Yes
test	6303513	2012	Female	999	5	9	2	Yes	39	60	2010~2013	White	Unmarried	ILC/Others	9	T4	N3	Mastectomy	Yes	51~60	Yes	Yes	1	1	No	No	No	No
test	6309652	2012	Female	100	3	0	98	Yes	22	62	2010~2013	White	Married	IDC	9	T3	N1	BCS	Yes	61~70	No	Yes	1	1	No	No	Yes	No
test	6310520	2012	Female	35	3	9	1	Yes	36	74	2010~2013	White	Unmarried	IDC	9	T2	N1	Mastectomy	Yes	>70	Yes	Yes	1	1	No	No	No	Yes
test	6327909	2012	Female	97	5	95	95	Yes	20	54	2010~2013	White	Married	IDC	9	T4	N3	BCS	Yes	51~60	No	Yes	1	1	No	No	No	No
test	6343053	2013	Female	999	0	0	98	Yes	29	52	2010~2013	White	Unmarried	IDC	9	T4	N2	Mastectomy	Yes	51~60	Yes	Yes	1	1	No	No	No	No
test	6345692	2013	Female	13	1	1	1	Yes	11	75	2010~2013	Black	Married	IDC	9	T1	N1	No surgery	No	>70	No	Yes	1	1	No	No	No	Yes
test	6360438	2013	Female	18	1	1	1	Yes	9	61	2010~2013	Black	Unmarried	ILC/Others	9	T4	N1	BCS	Yes	61~70	No	Yes	1	1	No	No	Yes	Yes
test	6366273	2013	Female	80	0	0	98	Yes	2	62	2010~2013	Black	Unmarried	ILC/Others	9	T4	N1	No surgery	No	61~70	Yes	Yes	1	1	Yes	Yes	Yes	No
test	6372395	2014	Female	54	1	0	98	Yes	13	38	2014~2017	White	Unmarried	IDC	9	T3	N3	No surgery	No	18~40	No	Yes	0	1	No	No	No	Yes
test	6377948	2014	Female	29	1	0	98	Yes	5	62	2014~2017	White	Unmarried	IDC	9	T2	N3	No surgery	No	61~70	No	Yes	1	1	No	Yes	Yes	No
test	6407013	2014	Female	30	3	0	98	Yes	7	71	2014~2017	White	Unmarried	ILC/Others	9	T4	N1	No surgery	No	>70	No	Yes	1	1	No	No	Yes	No
test	6431115	2015	Female	160	1	0	98	Yes	3	69	2014~2017	Black	Unmarried	ILC/Others	9	T4	N2	No surgery	No	61~70	No	Yes	1	1	No	No	No	No
test	6436360	2015	Female	999	0	95	95	No/Unknown	5	31	2014~2017	White	Unmarried	IDC	9	T4	N3	No surgery	No	18~40	No	No	1	1	No	Yes	No	Yes
test	6438200	2015	Female	100	1	0	98	No/Unknown	4	86	2014~2017	White	Married	IDC	9	T4	N2	No surgery	No	>70	Yes	No	1	1	Yes	No	No	No
test	11267294	2010	Female	180	6	0	98	Yes	5	61	2010~2013	Black	Unmarried	ILC/Others	9	T4	N1	Mastectomy	Yes	61~70	No	Yes	1	1	No	No	Yes	No
test	11284115	2010	Female	100	0	95	0	Yes	5	73	2010~2013	White	Unmarried	IDC	9	T4	N0	No surgery	No	>70	No	Yes	1	1	No	No	Yes	No
test	11286769	2010	Female	145	6	0	98	Yes	17	55	2010~2013	Black	Unmarried	ILC/Others	9	T4	N0	Mastectomy	Yes	51~60	No	Yes	1	1	No	No	Yes	No
test	11306976	2011	Female	28	5	22	0	Yes	36	46	2010~2013	White	Married	IDC	9	T2	N3	Mastectomy	Yes	41~50	Yes	Yes	1	1	No	No	No	No
test	11312450	2011	Female	89	0	0	98	Yes	17	61	2010~2013	Black	Unmarried	IDC	9	T4	N3	No surgery	No	61~70	Yes	Yes	1	1	No	No	Yes	No
test	11316956	2011	Female	36	0	95	95	Yes	27	41	2010~2013	White	Married	IDC	9	T2	N1	No surgery	No	41~50	No	Yes	1	1	No	Yes	Yes	Yes
test	11328089	2011	Female	10	1	95	95	Yes	47	83	2010~2013	White	Unmarried	IDC	9	T1	N1	No surgery	No	>70	No	Yes	1	1	No	No	Yes	No
test	11328791	2011	Female	14	5	1	1	Yes	48	47	2010~2013	White	Married	IDC	9	T1	N2	BCS	Yes	41~50	No	Yes	1	1	No	No	No	No
test	11349081	2012	Female	61	5	1	0	Yes	79	58	2010~2013	Black	Unmarried	IDC	9	T3	N0	BCS	Yes	51~60	Yes	Yes	0	0	No	No	Yes	No
test	11360772	2012	Female	29	3	1	0	Yes	77	57	2010~2013	White	Unmarried	IDC	9	T2	N0	BCS	Yes	51~60	Yes	Yes	0	0	No	No	No	Yes
test	11366429	2012	Female	115	6	24	5	Yes	16	31	2010~2013	Black	Unmarried	IDC	9	T3	N2	Mastectomy	Yes	18~40	No	Yes	1	1	No	Yes	No	No
test	11379969	2012	Female	110	3	0	98	No/Unknown	10	80	2010~2013	Black	Unmarried	IDC	9	T4	N1	Mastectomy	Yes	>70	No	No	1	1	No	No	No	Yes
test	11384542	2012	Female	40	0	0	98	No/Unknown	2	68	2010~2013	White	Unmarried	IDC	9	T2	N2	No surgery	No	61~70	Yes	No	1	1	Yes	No	No	No
test	11389808	2012	Female	49	0	95	95	No/Unknown	12	67	2010~2013	White	Married	IDC	9	T2	N1	No surgery	No	61~70	No	No	1	1	No	No	No	Yes
test	11394691	2012	Female	998	1	95	95	Yes	2	65	2010~2013	White	Married	ILC/Others	9	T4	N3	No surgery	No	61~70	Yes	Yes	1	1	Yes	No	No	No
test	11395000	2012	Female	30	0	95	95	Yes	11	65	2010~2013	White	Married	IDC	9	T4	N3	No surgery	No	61~70	No	Yes	1	1	No	Yes	No	Yes
test	11396686	2013	Female	21	3	12	7	Yes	68	49	2010~2013	Black	Unmarried	IDC	9	T2	N2	BCS	Yes	41~50	No	Yes	0	0	No	No	No	Yes
test	11408914	2013	Female	95	3	0	98	Yes	14	66	2010~2013	White	Married	ILC/Others	9	T4	N0	Mastectomy	Yes	61~70	No	Yes	1	1	No	No	Yes	No
test	11410164	2013	Female	120	0	95	95	Yes	6	65	2010~2013	White	Married	IDC	9	T4	N3	No surgery	No	61~70	No	Yes	1	1	No	Yes	No	Yes
test	11415356	2013	Female	40	3	1	1	Yes	63	52	2010~2013	Black	Unmarried	IDC	9	T4	N1	BCS	Yes	51~60	Yes	Yes	0	0	No	No	No	Yes
test	11417498	2013	Female	72	3	11	1	No/Unknown	10	54	2010~2013	Black	Unmarried	IDC	9	T3	N1	Mastectomy	Yes	51~60	Yes	No	1	1	No	Yes	Yes	Yes
test	11418197	2013	Female	40	1	0	98	Yes	10	62	2010~2013	White	Unmarried	IDC	9	T4	N1	No surgery	No	61~70	Yes	Yes	1	1	No	No	No	Yes
test	11421086	2013	Female	34	0	0	98	Yes	6	48	2010~2013	White	Married	IDC	9	T2	N1	No surgery	No	41~50	Yes	Yes	1	1	No	Yes	No	Yes
test	11427081	2014	Female	18	3	0	98	No/Unknown	31	69	2014~2017	White	Married	ILC/Others	9	T1	N0	BCS	Yes	61~70	No	No	1	1	No	Yes	No	No
test	11434923	2014	Female	35	5	10	6	Yes	29	64	2014~2017	White	Unmarried	IDC	9	T4	N3	BCS	Yes	61~70	Yes	Yes	1	1	No	No	No	No
test	11437274	2014	Female	43	3	3	2	Yes	10	68	2014~2017	Black	Unmarried	IDC	9	T2	N1	BCS	Yes	61~70	No	Yes	0	1	No	No	No	Yes
test	11448566	2014	Female	38	3	2	2	Yes	41	68	2014~2017	White	Married	ILC/Others	9	T2	N1	BCS	Yes	61~70	No	Yes	1	1	No	Yes	No	No
test	11448965	2014	Female	70	0	95	95	Yes	34	68	2014~2017	White	Unmarried	IDC	9	T4	N1	No surgery	No	61~70	Yes	Yes	1	1	No	No	Yes	No
test	11451515	2014	Female	46	1	0	98	Yes	5	85	2014~2017	White	Unmarried	IDC	9	T2	N1	No surgery	No	>70	No	Yes	1	1	No	No	No	No
test	11454654	2014	Female	16	5	5	1	Yes	44	63	2014~2017	White	Married	IDC	9	T1	N1	BCS	Yes	61~70	Yes	Yes	1	1	No	No	No	No
test	11457095	2014	Female	998	0	1	1	Yes	2	71	2014~2017	White	Married	IDC	9	T4	N1	No surgery	No	>70	No	Yes	1	1	No	No	Yes	No
test	11462765	2014	Female	63	0	0	98	Yes	15	35	2014~2017	Black	Unmarried	IDC	9	T3	N3	No surgery	No	18~40	No	Yes	1	1	No	Yes	No	No
test	11465862	2014	Female	100	0	0	98	Yes	10	76	2014~2017	White	Unmarried	IDC	9	T4	N3	No surgery	No	>70	Yes	Yes	1	1	Yes	No	Yes	Yes
test	11479225	2015	Female	67	0	95	0	Yes	27	60	2014~2017	White	Married	IDC	9	T3	N0	No surgery	No	51~60	No	Yes	1	1	No	Yes	No	No
test	11485801	2015	Female	93	1	95	95	Yes	14	67	2014~2017	White	Married	IDC	9	T3	N1	No surgery	No	61~70	No	Yes	1	1	No	Yes	No	No
test	15906935	2010	Female	150	5	0	98	No/Unknown	20	69	2010~2013	Black	Married	IDC	9	T4	N1	Mastectomy	Yes	61~70	No	No	1	1	No	No	Yes	No
test	15920804	2012	Female	33	1	95	95	Yes	83	41	2010~2013	Black	Married	IDC	9	T2	N3	No surgery	No	41~50	Yes	Yes	0	0	No	No	Yes	No
test	15936690	2013	Female	14	0	95	95	Yes	9	59	2010~2013	Black	Unmarried	IDC	9	T4	N3	Unknown	No	51~60	Yes	Yes	1	1	No	Yes	No	Yes
test	15937156	2013	Female	76	3	17	5	Yes	62	54	2010~2013	White	Unmarried	IDC	9	T3	N2	Mastectomy	Yes	51~60	Yes	Yes	0	0	No	No	No	Yes
test	15964225	2015	Female	33	1	0	98	No/Unknown	5	83	2014~2017	Black	Unmarried	ILC/Others	9	T2	N2	No surgery	No	>70	Yes	No	0	1	No	No	No	Yes
test	17853581	2010	Female	53	3	21	20	Yes	29	63	2010~2013	White	Married	IDC	9	T3	N3	Mastectomy	Yes	61~70	No	Yes	1	1	No	No	No	Yes
test	17854271	2010	Female	32	1	0	98	Yes	8	57	2010~2013	Black	Unmarried	IDC	9	T2	N1	No surgery	No	51~60	Yes	Yes	1	1	No	No	Yes	Yes
test	17858392	2010	Female	70	1	95	95	Yes	19	61	2010~2013	White	Unmarried	IDC	9	T3	N1	No surgery	No	61~70	Yes	Yes	1	1	Yes	No	Yes	Yes
test	17912464	2012	Female	55	3	10	1	No/Unknown	3	43	2010~2013	Black	Married	IDC	9	T4	N1	Mastectomy	Yes	41~50	No	No	0	1	No	Yes	Yes	Yes
test	17918263	2012	Female	24	3	9	1	Yes	17	76	2010~2013	White	Married	IDC	9	T2	N1	BCS	Yes	>70	Yes	Yes	1	1	No	Yes	No	No
test	17959778	2013	Female	25	1	0	98	Yes	5	50	2010~2013	White	Unmarried	IDC	9	T2	N3	No surgery	No	41~50	No	Yes	1	1	No	No	No	No
test	17975468	2014	Female	101	1	0	98	Yes	6	79	2014~2017	White	Unmarried	IDC	9	T4	N1	No surgery	No	>70	Yes	Yes	1	1	No	Yes	No	Yes
test	17985868	2014	Female	120	0	0	98	No/Unknown	58	62	2014~2017	White	Married	IDC	9	T4	N1	No surgery	No	61~70	No	No	0	0	No	No	No	Yes
test	17992838	2014	Female	17	0	0	98	No/Unknown	31	81	2014~2017	White	Unmarried	IDC	9	T1	N0	No surgery	No	>70	No	No	1	1	No	No	No	No
test	18005333	2015	Female	25	3	6	0	Yes	4	60	2014~2017	White	Married	IDC	9	T2	N0	BCS	Yes	51~60	Yes	Yes	1	1	Yes	Yes	Yes	Yes
test	18007754	2015	Female	27	0	95	95	Yes	9	80	2014~2017	White	Married	IDC	9	T2	N1	No surgery	No	>70	No	Yes	1	1	No	No	Yes	No
test	18024198	2015	Female	102	0	95	95	Yes	11	28	2014~2017	Black	Unmarried	ILC/Others	9	T4	N3	No surgery	No	18~40	Yes	Yes	1	1	No	No	No	Yes
test	21503054	2010	Female	30	3	3	0	Yes	25	45	2010~2013	Black	Unmarried	IDC	9	T2	N0	BCS	Yes	41~50	No	Yes	1	1	No	No	Yes	No
test	21503251	2010	Female	70	3	0	98	No/Unknown	3	83	2010~2013	White	Unmarried	IDC	9	T4	N2	BCS	Yes	>70	Yes	No	1	1	No	No	No	Yes
test	21504962	2010	Female	58	5	1	1	Yes	11	66	2010~2013	White	Unmarried	IDC	9	T3	N1	BCS	Yes	61~70	No	Yes	1	1	No	Yes	No	No
test	21510068	2010	Female	35	3	23	3	Yes	59	48	2010~2013	Black	Married	IDC	9	T2	N1	Mastectomy	Yes	41~50	Yes	Yes	1	1	No	No	No	Yes
test	21526842	2011	Female	110	5	0	98	Yes	8	54	2010~2013	White	Unmarried	IDC	9	T4	N2	Mastectomy	Yes	51~60	Yes	Yes	1	1	No	No	Yes	No
test	21532009	2011	Female	77	5	4	4	Yes	56	58	2010~2013	Black	Unmarried	ILC/Others	9	T3	N1	Mastectomy	Yes	51~60	No	Yes	0	0	No	No	No	Yes
test	21534553	2011	Female	10	6	23	7	Yes	8	44	2010~2013	White	Married	IDC	9	T1	N2	BCS	Yes	41~50	Yes	Yes	1	1	Yes	No	No	No
test	21542445	2012	Female	46	1	95	95	No/Unknown	3	58	2010~2013	White	Unmarried	IDC	9	T2	N2	No surgery	No	51~60	No	No	1	1	No	No	No	Yes
test	21579015	2014	Female	51	1	95	95	Yes	15	67	2014~2017	White	Married	IDC	9	T3	N2	No surgery	No	61~70	No	Yes	1	1	No	No	Yes	Yes
test	21581402	2014	Female	83	3	6	1	Yes	15	47	2014~2017	White	Unmarried	IDC	9	T3	N1	Mastectomy	Yes	41~50	No	Yes	0	1	No	No	Yes	No
test	23964980	2010	Female	70	0	7	1	Yes	12	52	2010~2013	Black	Married	IDC	9	T4	N1	Mastectomy	Yes	51~60	No	Yes	1	1	No	No	No	Yes
test	23979958	2010	Female	998	0	0	98	Yes	4	67	2010~2013	White	Married	IDC	9	T4	N0	No surgery	No	61~70	Yes	Yes	0	1	No	No	Yes	No
test	23982016	2010	Female	30	3	14	3	Yes	15	67	2010~2013	White	Unmarried	ILC/Others	9	T2	N1	Mastectomy	Yes	61~70	No	Yes	1	1	No	No	No	Yes
test	23986029	2010	Female	39	6	22	15	Yes	10	80	2010~2013	White	Unmarried	IDC	9	T2	N3	Mastectomy	Yes	>70	No	Yes	1	1	No	No	No	Yes
test	23995291	2010	Female	23	0	95	95	Yes	9	55	2010~2013	White	Married	ILC/Others	9	T2	N1	No surgery	No	51~60	Yes	Yes	1	1	Yes	No	No	Yes
test	24001560	2011	Female	35	3	2	0	Yes	5	59	2010~2013	White	Married	IDC	9	T2	N0	BCS	Yes	51~60	Yes	Yes	1	1	No	No	No	Yes
test	24023194	2011	Female	45	0	1	1	Yes	14	58	2010~2013	White	Married	IDC	9	T2	N1	No surgery	No	51~60	No	Yes	1	1	No	Yes	No	No
test	24030024	2011	Female	999	0	95	95	Yes	8	50	2010~2013	White	Married	ILC/Others	9	T3	N1	No surgery	No	41~50	Yes	Yes	1	1	No	No	No	Yes
test	24054553	2012	Female	114	0	95	95	Yes	8	50	2010~2013	White	Married	IDC	9	T4	N1	No surgery	No	41~50	No	Yes	1	1	No	Yes	No	Yes
test	24069758	2012	Female	55	3	14	3	Yes	13	38	2010~2013	White	Married	IDC	9	T3	N1	Mastectomy	Yes	18~40	No	Yes	1	1	No	No	Yes	Yes
test	24094396	2013	Female	64	5	26	1	Yes	69	61	2010~2013	White	Married	IDC	9	T3	N3	Mastectomy	Yes	61~70	Yes	Yes	0	0	No	No	No	No
test	24108303	2013	Female	999	5	9	0	Yes	27	60	2010~2013	White	Married	ILC/Others	9	T4	N0	Mastectomy	Yes	51~60	Yes	Yes	1	1	No	No	No	Yes
test	24113121	2013	Female	26	0	0	98	No/Unknown	8	87	2010~2013	White	Married	ILC/Others	9	T2	N1	No surgery	No	>70	No	No	1	1	No	No	Yes	No
test	24126964	2013	Female	998	0	0	98	Yes	11	52	2010~2013	White	Married	IDC	9	T4	N1	No surgery	No	51~60	Yes	Yes	1	1	No	No	No	Yes
test	24136143	2014	Female	100	5	4	0	Yes	31	50	2014~2017	Black	Unmarried	IDC	9	T3	N0	BCS	Yes	41~50	Yes	Yes	1	1	No	No	Yes	No
test	24215773	2015	Female	999	0	0	98	Yes	28	75	2014~2017	White	Married	IDC	9	T4	N3	No surgery	No	>70	Yes	Yes	1	1	No	No	No	Yes
test	28358661	2010	Female	9	3	18	1	Yes	3	78	2010~2013	White	Married	IDC	9	T1	N1	BCS	Yes	>70	No	Yes	0	1	No	No	No	No
test	28362091	2010	Female	108	5	95	95	Yes	15	45	2010~2013	White	Unmarried	IDC	9	T3	N1	Mastectomy	Yes	41~50	Yes	Yes	1	1	No	No	No	No
test	28363636	2010	Female	46	5	0	98	Yes	102	37	2010~2013	White	Unmarried	ILC/Others	9	T2	N1	Mastectomy	Yes	18~40	No	Yes	0	0	No	No	Yes	No
test	28393220	2010	Female	999	5	95	95	Yes	11	37	2010~2013	White	Married	ILC/Others	9	T4	N1	Mastectomy	Yes	18~40	No	Yes	1	1	No	No	No	No
test	28400823	2011	Female	30	3	6	0	Yes	11	29	2010~2013	White	Unmarried	IDC	9	T2	N0	Mastectomy	Yes	18~40	No	Yes	1	1	No	No	Yes	No
test	28404794	2011	Female	12	1	1	97	Yes	10	69	2010~2013	White	Married	ILC/Others	9	T1	N1	No surgery	No	61~70	No	Yes	1	1	No	No	Yes	Yes
test	28408036	2011	Female	34	5	8	1	Yes	15	53	2010~2013	White	Married	IDC	9	T2	N1	BCS	Yes	51~60	No	Yes	1	1	No	No	Yes	No
test	28408198	2011	Female	70	1	0	98	Yes	21	57	2010~2013	White	Unmarried	IDC	9	T4	N3	No surgery	No	51~60	Yes	Yes	1	1	No	No	No	No
test	28412115	2011	Female	34	0	0	98	Yes	13	57	2010~2013	White	Unmarried	IDC	9	T2	N1	No surgery	No	51~60	No	Yes	1	1	No	No	Yes	No
test	28459906	2014	Female	230	3	0	98	No/Unknown	5	38	2014~2017	White	Married	ILC/Others	9	T4	N1	Mastectomy	Yes	18~40	No	No	1	1	No	Yes	Yes	No
test	28492816	2015	Female	36	5	3	1	Yes	14	37	2014~2017	White	Married	IDC	9	T2	N1	Mastectomy	Yes	18~40	Yes	Yes	1	1	Yes	No	No	No
test	30150001	2014	Female	40	0	0	98	Yes	3	64	2014~2017	White	Married	IDC	9	T2	N0	No surgery	No	61~70	No	Yes	1	1	No	Yes	Yes	No
test	30277381	2014	Female	18	0	1	1	No/Unknown	1	60	2014~2017	Black	Married	ILC/Others	9	T1	N3	No surgery	No	51~60	Yes	No	1	1	Yes	Yes	No	No
test	30345586	2010	Female	998	0	95	95	Yes	2	52	2010~2013	Black	Married	IDC	9	T4	N1	No surgery	No	51~60	No	Yes	1	1	No	No	Yes	No
test	30373403	2011	Female	45	1	0	98	No/Unknown	1	62	2010~2013	Black	Unmarried	IDC	9	T2	N0	No surgery	No	61~70	Yes	No	1	1	Yes	No	Yes	No
test	30375451	2011	Female	125	0	0	98	Yes	4	53	2010~2013	Black	Married	IDC	9	T4	N1	No surgery	No	51~60	No	Yes	1	1	No	No	No	Yes
test	30379243	2011	Female	999	6	17	4	Yes	13	58	2010~2013	Black	Unmarried	ILC/Others	9	T4	N2	Mastectomy	Yes	51~60	Yes	Yes	1	1	No	No	No	Yes
test	30389897	2011	Female	18	3	95	95	Yes	13	43	2010~2013	Black	Unmarried	IDC	9	T4	N1	No surgery	No	41~50	No	Yes	1	1	No	No	No	No
test	30404081	2012	Female	999	0	95	95	Yes	24	70	2010~2013	Black	Married	IDC	9	T4	N1	Mastectomy	Yes	61~70	Yes	Yes	0	0	No	No	No	No
test	30415738	2012	Female	125	0	0	98	Yes	32	40	2010~2013	Black	Unmarried	ILC/Others	9	T4	N3	No surgery	No	18~40	No	Yes	0	0	No	Yes	No	Yes
test	30436961	2013	Female	110	6	18	1	Yes	12	53	2010~2013	Black	Unmarried	ILC/Others	9	T3	N1	No surgery	No	51~60	No	Yes	1	1	No	No	Yes	No
test	30437983	2013	Female	60	5	2	1	Yes	8	44	2010~2013	White	Married	IDC	9	T4	N1	Mastectomy	Yes	41~50	Yes	Yes	1	1	No	No	Yes	No
test	30444973	2013	Female	95	6	1	1	Yes	13	66	2010~2013	Black	Unmarried	IDC	9	T4	N2	Mastectomy	Yes	61~70	Yes	Yes	1	1	No	No	No	Yes
test	30445594	2013	Female	116	6	21	0	Yes	63	45	2010~2013	Black	Unmarried	IDC	9	T3	N0	Mastectomy	Yes	41~50	Yes	Yes	0	0	Yes	No	No	No
test	30456572	2014	Female	53	3	10	1	Yes	6	62	2014~2017	Black	Married	ILC/Others	9	T3	N1	Mastectomy	Yes	61~70	No	Yes	1	1	No	No	Yes	Yes
test	30467017	2014	Female	64	0	95	0	Yes	13	39	2014~2017	Black	Unmarried	IDC	9	T3	N1	No surgery	No	18~40	Yes	Yes	1	1	No	No	Yes	No
test	30469926	2014	Female	60	0	0	98	Yes	8	29	2014~2017	Black	Unmarried	ILC/Others	9	T4	N3	No surgery	No	18~40	No	Yes	0	1	No	No	No	No
test	30470745	2014	Female	64	0	95	95	Yes	11	54	2014~2017	White	Married	IDC	9	T3	N1	No surgery	No	51~60	Yes	Yes	1	1	No	No	No	No
test	30481524	2014	Female	50	0	95	95	Yes	6	60	2014~2017	Black	Unmarried	IDC	9	T4	N1	No surgery	No	51~60	No	Yes	1	1	No	No	No	Yes
test	30484497	2015	Female	15	0	95	95	Yes	29	75	2014~2017	Black	Married	IDC	9	T1	N1	No surgery	No	>70	No	Yes	1	1	No	No	No	No
test	30499674	2015	Female	64	0	95	95	Yes	16	41	2014~2017	Black	Unmarried	IDC	9	T3	N1	No surgery	No	41~50	No	Yes	1	1	No	No	No	No
test	32879270	2010	Female	998	1	0	98	No/Unknown	2	81	2010~2013	Black	Married	ILC/Others	9	T4	N1	No surgery	No	>70	Yes	No	1	1	No	No	Yes	Yes
test	32887886	2010	Female	12	0	2	2	Yes	20	57	2010~2013	White	Unmarried	IDC	9	T1	N1	No surgery	No	51~60	No	Yes	1	1	No	No	Yes	Yes
test	32889148	2010	Female	60	5	0	98	Yes	40	50	2010~2013	Black	Married	IDC	9	T4	N3	BCS	Yes	41~50	Yes	Yes	1	1	No	No	Yes	No
test	32892010	2011	Female	998	0	1	1	Yes	3	74	2010~2013	White	Unmarried	ILC/Others	9	T4	N1	No surgery	No	>70	Yes	Yes	1	1	Yes	No	Yes	No
test	32906372	2011	Female	120	3	0	98	Yes	12	68	2010~2013	White	Unmarried	IDC	9	T4	N1	Mastectomy	Yes	61~70	No	Yes	1	1	No	No	No	Yes
test	32929818	2012	Female	50	3	12	3	Yes	22	56	2010~2013	White	Unmarried	IDC	9	T2	N1	BCS	Yes	51~60	Yes	Yes	1	1	No	No	Yes	No
test	32959373	2014	Female	95	0	95	95	Yes	14	61	2014~2017	Black	Married	IDC	9	T3	N3	No surgery	No	61~70	No	Yes	1	1	No	No	Yes	No
test	32960031	2014	Female	100	5	9	2	Yes	24	68	2014~2017	White	Unmarried	IDC	9	T4	N1	Mastectomy	Yes	61~70	Yes	Yes	0	1	No	No	No	No
test	32972139	2014	Female	32	3	24	4	Yes	50	73	2014~2017	White	Unmarried	IDC	9	T2	N2	Mastectomy	Yes	>70	Yes	Yes	0	0	No	Yes	No	No
test	32982167	2015	Female	35	1	95	95	Yes	11	67	2014~2017	Black	Married	IDC	9	T2	N1	No surgery	No	61~70	No	Yes	1	1	No	Yes	No	Yes
test	32990164	2015	Female	45	1	95	95	Yes	9	56	2014~2017	White	Married	IDC	9	T4	N1	No surgery	No	51~60	No	Yes	1	1	No	No	No	Yes
test	32993591	2015	Female	113	1	95	95	No/Unknown	11	54	2014~2017	Black	Unmarried	IDC	9	T4	N1	No surgery	No	51~60	No	No	1	1	No	No	Yes	No
test	34723586	2011	Female	34	3	0	98	No/Unknown	1	58	2010~2013	White	Married	IDC	9	T2	N3	No surgery	No	51~60	No	No	1	1	No	No	Yes	No
test	35910694	2010	Female	180	6	26	25	Yes	19	77	2010~2013	White	Married	ILC/Others	9	T3	N3	Mastectomy	Yes	>70	Yes	Yes	0	1	No	No	No	No
test	35941254	2011	Female	998	1	0	98	No/Unknown	2	52	2010~2013	Black	Unmarried	IDC	9	T4	N3	No surgery	No	51~60	No	No	1	1	No	No	Yes	No
test	35950195	2010	Female	45	3	16	3	Yes	14	72	2010~2013	Black	Unmarried	IDC	9	T2	N1	Mastectomy	Yes	>70	Yes	Yes	1	1	No	No	No	Yes
test	35954368	2010	Female	100	3	24	21	No/Unknown	3	60	2010~2013	White	Unmarried	IDC	9	T3	N3	Mastectomy	Yes	51~60	Yes	No	1	1	No	No	No	Yes
test	35957569	2010	Female	20	3	3	0	No/Unknown	101	79	2010~2013	Black	Married	IDC	9	T1	N0	Mastectomy	Yes	>70	No	No	0	0	No	No	No	Yes
test	35968677	2011	Female	100	3	2	2	No/Unknown	9	42	2010~2013	White	Married	IDC	9	T4	N1	Mastectomy	Yes	41~50	No	No	1	1	No	No	Yes	Yes
test	35991560	2011	Female	26	3	51	45	Yes	9	55	2010~2013	White	Unmarried	IDC	9	T4	N3	Mastectomy	Yes	51~60	No	Yes	1	1	No	No	No	No
test	35993905	2011	Female	66	1	0	98	Yes	4	51	2010~2013	White	Unmarried	ILC/Others	9	T4	N1	No surgery	No	51~60	No	Yes	1	1	No	Yes	No	Yes
test	36008991	2011	Female	38	0	95	95	Yes	14	44	2010~2013	White	Unmarried	IDC	9	T2	N1	No surgery	No	41~50	Yes	Yes	1	1	No	No	Yes	No
test	36013882	2011	Female	90	1	0	98	No/Unknown	1	64	2010~2013	White	Unmarried	IDC	9	T3	N1	No surgery	No	61~70	No	No	1	1	Yes	No	Yes	Yes
test	36031424	2012	Female	24	5	6	1	Yes	14	57	2010~2013	White	Married	IDC	9	T2	N1	BCS	Yes	51~60	No	Yes	1	1	No	No	No	No
test	36056689	2012	Female	94	5	16	0	Yes	78	74	2010~2013	White	Unmarried	IDC	9	T3	N1	Mastectomy	Yes	>70	No	Yes	0	0	No	No	Yes	No
test	36069514	2012	Female	16	1	0	98	Yes	4	42	2010~2013	White	Unmarried	IDC	9	T1	N0	No surgery	No	41~50	Yes	Yes	1	1	Yes	No	No	Yes
test	36069523	2012	Female	24	1	95	95	Yes	11	36	2010~2013	Black	Unmarried	IDC	9	T2	N2	No surgery	No	18~40	No	Yes	1	1	No	No	Yes	Yes
test	36095106	2012	Female	998	0	95	95	No/Unknown	2	92	2010~2013	White	Married	ILC/Others	9	T4	N3	No surgery	No	>70	No	No	1	1	No	No	No	No
test	36121658	2013	Female	41	1	0	98	No/Unknown	7	64	2010~2013	Black	Unmarried	IDC	9	T2	N1	No surgery	No	61~70	Yes	No	1	1	No	No	No	Yes
test	36122216	2013	Female	24	1	95	95	Yes	18	52	2010~2013	Black	Married	IDC	9	T2	N1	Mastectomy	Yes	51~60	No	Yes	1	1	No	No	No	No
test	36129147	2013	Female	28	1	0	98	No/Unknown	2	89	2010~2013	White	Unmarried	IDC	9	T2	N1	No surgery	No	>70	No	No	1	1	No	Yes	Yes	No
test	36131346	2013	Female	31	0	95	95	Yes	4	63	2010~2013	White	Unmarried	ILC/Others	9	T4	N1	No surgery	No	61~70	No	Yes	1	1	No	Yes	No	Yes
test	36142201	2013	Female	30	1	95	95	Yes	31	33	2010~2013	Black	Unmarried	IDC	9	T4	N1	No surgery	No	18~40	No	Yes	1	1	No	No	No	Yes
test	36146477	2013	Female	90	1	0	98	Yes	13	48	2010~2013	White	Married	IDC	9	T3	N1	No surgery	No	41~50	No	Yes	1	1	No	Yes	Yes	Yes
test	36154705	2013	Female	8	5	20	18	Yes	9	67	2010~2013	White	Married	IDC	9	T4	N3	Mastectomy	Yes	61~70	No	Yes	1	1	No	No	No	Yes
test	36161160	2014	Female	30	3	11	11	No/Unknown	59	82	2014~2017	Black	Unmarried	IDC	9	T2	N3	Mastectomy	Yes	>70	No	No	0	0	No	Yes	No	No
test	36162029	2013	Female	999	1	0	98	Yes	7	35	2010~2013	White	Unmarried	IDC	9	T4	N3	No surgery	No	18~40	No	Yes	1	1	No	No	Yes	No
test	36182591	2014	Female	200	1	0	98	No/Unknown	1	64	2014~2017	Black	Unmarried	IDC	9	T3	N0	No surgery	No	61~70	No	No	1	1	No	No	Yes	No
test	36186287	2014	Female	120	3	1	0	No/Unknown	10	92	2014~2017	Black	Unmarried	IDC	9	T3	N0	BCS	Yes	>70	No	No	1	1	No	No	Yes	No
test	36199093	2014	Female	130	5	14	4	Yes	16	45	2014~2017	White	Unmarried	IDC	9	T4	N3	Mastectomy	Yes	41~50	No	Yes	1	1	No	No	Yes	No
test	36218437	2014	Female	28	1	95	0	Yes	20	35	2014~2017	White	Unmarried	ILC/Others	9	T2	N0	No surgery	No	18~40	No	Yes	0	0	No	No	No	Yes
test	36252859	2015	Female	70	6	11	4	Yes	10	90	2014~2017	White	Unmarried	IDC	9	T3	N2	Mastectomy	Yes	>70	No	Yes	1	1	No	No	Yes	No
test	36253414	2014	Female	998	5	4	4	Yes	5	51	2014~2017	Black	Unmarried	ILC/Others	9	T4	N2	Mastectomy	Yes	51~60	No	Yes	1	1	No	Yes	No	Yes
test	36263613	2015	Female	56	1	0	98	Yes	22	65	2014~2017	White	Unmarried	IDC	9	T4	N3	BCS	Yes	61~70	No	Yes	1	1	No	No	No	No
test	36280818	2015	Female	73	3	15	3	Yes	18	42	2014~2017	White	Married	IDC	9	T4	N1	Mastectomy	Yes	41~50	No	Yes	1	1	No	No	Yes	Yes
test	36292537	2015	Female	16	1	9	5	Yes	14	48	2014~2017	White	Married	IDC	9	T1	N1	Mastectomy	Yes	41~50	No	Yes	1	1	No	No	No	No
test	36297338	2015	Female	48	3	22	8	No/Unknown	15	74	2014~2017	Black	Unmarried	IDC	9	T2	N2	Mastectomy	Yes	>70	No	No	1	1	No	No	Yes	No
test	36311891	2015	Female	58	1	0	98	Yes	8	66	2014~2017	White	Married	ILC/Others	9	T3	N0	No surgery	No	61~70	No	Yes	1	1	No	No	Yes	Yes
test	41530344	2010	Female	120	5	0	98	Yes	13	49	2010~2013	Black	Unmarried	IDC	9	T4	N3	Mastectomy	Yes	41~50	No	Yes	1	1	No	No	No	Yes
test	41531520	2010	Female	58	0	95	95	Yes	29	48	2010~2013	Black	Unmarried	IDC	9	T3	N1	No surgery	No	41~50	No	Yes	1	1	No	Yes	No	No
test	43638169	2011	Female	990	1	95	95	Yes	5	56	2010~2013	White	Married	IDC	9	T1	N3	No surgery	No	51~60	No	Yes	1	1	No	Yes	No	No
test	44387216	2010	Female	28	1	0	98	Yes	5	68	2010~2013	White	Married	IDC	9	T4	N1	No surgery	No	61~70	Yes	Yes	1	1	Yes	Yes	No	Yes
test	44695798	2010	Female	998	1	0	98	Yes	9	59	2010~2013	White	Unmarried	ILC/Others	9	T4	N2	No surgery	No	51~60	Yes	Yes	1	1	No	No	Yes	Yes
test	44718716	2010	Female	16	0	0	98	No/Unknown	2	77	2010~2013	White	Unmarried	IDC	9	T4	N0	No surgery	No	>70	No	No	1	1	No	Yes	Yes	No
test	44727986	2010	Female	93	1	0	98	Yes	29	50	2010~2013	White	Unmarried	IDC	9	T4	N3	Mastectomy	Yes	41~50	No	Yes	1	1	Yes	No	No	No
test	44736520	2010	Female	27	3	0	98	No/Unknown	5	84	2010~2013	White	Unmarried	ILC/Others	9	T2	N0	BCS	Yes	>70	No	No	1	1	No	No	No	Yes
test	44778619	2010	Female	60	3	18	18	No/Unknown	57	81	2010~2013	Black	Unmarried	ILC/Others	9	T3	N3	Mastectomy	Yes	>70	Yes	No	1	1	No	No	No	No
test	44783993	2010	Female	120	5	15	0	Yes	38	68	2010~2013	White	Unmarried	IDC	9	T4	N2	Mastectomy	Yes	61~70	No	Yes	0	1	No	No	No	No
test	44822730	2011	Female	32	3	3	0	Yes	13	70	2010~2013	White	Unmarried	IDC	9	T2	N0	Mastectomy	Yes	61~70	No	Yes	1	1	No	No	Yes	No
test	44830570	2011	Female	65	6	18	14	Yes	45	28	2010~2013	Black	Married	IDC	9	T3	N3	Mastectomy	Yes	18~40	Yes	Yes	1	1	No	Yes	Yes	No
test	44844754	2011	Female	40	3	6	0	Yes	29	60	2010~2013	White	Married	IDC	9	T4	N0	Mastectomy	Yes	51~60	No	Yes	1	1	No	No	Yes	No
test	44849748	2010	Female	73	5	20	95	Yes	102	64	2010~2013	White	Unmarried	IDC	9	T4	N1	Mastectomy	Yes	61~70	Yes	Yes	0	0	No	Yes	No	No
test	44855243	2011	Female	19	1	95	95	Yes	11	41	2010~2013	White	Married	IDC	9	T4	N1	No surgery	No	41~50	No	Yes	1	1	No	No	No	Yes
test	44864580	2011	Female	65	6	10	10	Yes	21	59	2010~2013	White	Unmarried	IDC	9	T3	N3	BCS	Yes	51~60	No	Yes	1	1	No	No	No	No
test	44866447	2011	Female	20	1	0	98	Yes	33	56	2010~2013	White	Married	IDC	9	T3	N1	No surgery	No	51~60	Yes	Yes	1	1	Yes	Yes	No	No
test	44882267	2011	Female	25	0	0	98	Yes	2	60	2010~2013	White	Married	IDC	9	T2	N1	No surgery	No	51~60	No	Yes	0	1	No	No	No	Yes
test	44886072	2010	Female	12	3	0	98	Yes	10	64	2010~2013	White	Married	IDC	9	T1	N0	BCS	Yes	61~70	Yes	Yes	1	1	Yes	No	No	Yes
test	44893156	2011	Female	145	3	5	1	No/Unknown	15	68	2010~2013	White	Married	IDC	9	T4	N1	Mastectomy	Yes	61~70	No	No	1	1	No	No	Yes	Yes
test	44908249	2010	Female	90	3	1	1	No/Unknown	37	69	2010~2013	White	Married	IDC	9	T4	N1	Mastectomy	Yes	61~70	No	No	1	1	No	No	No	Yes
test	44916110	2011	Female	27	1	0	98	Yes	2	47	2010~2013	White	Unmarried	IDC	9	T2	N1	No surgery	No	41~50	No	Yes	1	1	No	Yes	No	Yes
test	44929519	2011	Female	17	1	1	1	Yes	8	36	2010~2013	White	Married	IDC	9	T1	N3	No surgery	No	18~40	No	Yes	1	1	No	No	No	No
test	44931575	2011	Female	35	3	19	4	Yes	6	59	2010~2013	White	Unmarried	IDC	9	T2	N2	Mastectomy	Yes	51~60	No	Yes	1	1	No	Yes	No	No
test	44936685	2011	Female	16	1	1	1	Yes	9	28	2010~2013	White	Unmarried	IDC	9	T4	N1	No surgery	No	18~40	Yes	Yes	1	1	No	No	No	No
test	44948048	2011	Female	55	5	14	8	Yes	88	62	2010~2013	White	Married	ILC/Others	9	T3	N3	Mastectomy	Yes	61~70	Yes	Yes	0	0	No	No	No	No
test	44959416	2011	Female	57	1	95	0	Yes	50	65	2010~2013	White	Unmarried	IDC	9	T3	N0	No surgery	No	61~70	No	Yes	1	1	No	No	Yes	No
test	44973522	2011	Female	55	1	0	98	Yes	13	43	2010~2013	White	Married	IDC	9	T3	N1	No surgery	No	41~50	No	Yes	1	1	No	Yes	No	Yes
test	44988371	2011	Female	120	3	1	1	No/Unknown	1	83	2010~2013	White	Married	ILC/Others	9	T4	N1	Unknown	Yes	>70	No	No	1	1	No	No	Yes	No
test	45038633	2011	Female	131	3	15	6	Yes	14	62	2010~2013	White	Unmarried	IDC	9	T3	N2	Mastectomy	Yes	61~70	No	Yes	1	1	No	No	Yes	No
test	45046178	2012	Female	999	0	2	2	Yes	58	37	2010~2013	White	Unmarried	ILC/Others	9	T4	N3	No surgery	No	18~40	No	Yes	1	1	No	No	Yes	No
test	45071064	2012	Female	67	3	95	95	No/Unknown	18	59	2010~2013	White	Unmarried	IDC	9	T4	N1	Mastectomy	Yes	51~60	No	No	1	1	No	No	No	No
test	45083257	2012	Female	75	0	0	98	Yes	9	60	2010~2013	White	Unmarried	ILC/Others	9	T4	N1	No surgery	No	51~60	No	Yes	1	1	Yes	Yes	No	Yes
test	45087224	2012	Female	30	0	0	98	Yes	24	69	2010~2013	White	Married	ILC/Others	9	T2	N0	Mastectomy	Yes	61~70	Yes	Yes	1	1	No	No	No	Yes
test	45098293	2012	Female	995	5	18	0	Yes	11	56	2010~2013	White	Married	IDC	9	T2	N0	BCS	Yes	51~60	Yes	Yes	1	1	No	Yes	Yes	No
test	45100562	2012	Female	65	5	95	95	Yes	11	73	2010~2013	White	Married	IDC	9	T4	N3	Mastectomy	Yes	>70	No	Yes	1	1	No	No	No	Yes
test	45102094	2012	Female	60	1	4	1	Yes	27	60	2010~2013	White	Unmarried	IDC	9	T3	N3	BCS	Yes	51~60	No	Yes	1	1	No	No	No	No
test	45103764	2011	Female	32	0	98	0	Yes	3	65	2010~2013	White	Married	IDC	9	T2	N3	No surgery	No	61~70	No	Yes	1	1	Yes	No	Yes	No
test	45107386	2012	Female	38	1	0	98	Yes	15	68	2010~2013	White	Married	IDC	9	T2	N1	No surgery	No	61~70	No	Yes	1	1	No	No	No	No
test	45119577	2012	Female	80	1	3	0	Yes	32	69	2010~2013	White	Unmarried	ILC/Others	9	T3	N0	BCS	Yes	61~70	Yes	Yes	1	1	No	No	No	Yes
test	45121923	2012	Female	998	1	95	95	Yes	76	48	2010~2013	White	Unmarried	IDC	9	T3	N3	No surgery	No	41~50	No	Yes	0	0	No	No	Yes	No
test	45131903	2012	Female	110	3	8	3	Yes	17	45	2010~2013	White	Married	IDC	9	T3	N1	Mastectomy	Yes	41~50	No	Yes	1	1	No	No	No	Yes
test	45136015	2012	Female	15	1	1	1	Yes	13	52	2010~2013	Black	Unmarried	ILC/Others	9	T1	N1	No surgery	No	51~60	No	Yes	1	1	No	No	No	No
test	45136882	2012	Female	50	1	0	98	Yes	3	62	2010~2013	White	Married	ILC/Others	9	T2	N3	No surgery	No	61~70	No	Yes	1	1	No	Yes	No	Yes
test	45141885	2012	Female	40	1	0	98	Yes	8	34	2010~2013	White	Unmarried	IDC	9	T2	N2	No surgery	No	18~40	No	Yes	1	1	No	No	No	Yes
test	45175967	2012	Female	60	3	11	0	No/Unknown	3	90	2010~2013	White	Unmarried	IDC	9	T4	N0	BCS	Yes	>70	No	No	1	1	No	Yes	Yes	Yes
test	45205023	2012	Female	130	1	0	98	Yes	10	39	2010~2013	White	Married	IDC	9	T3	N1	Mastectomy	Yes	18~40	Yes	Yes	1	1	No	No	Yes	Yes
test	45216945	2013	Female	145	3	23	23	Yes	18	62	2010~2013	White	Married	ILC/Others	9	T4	N3	Mastectomy	Yes	61~70	No	Yes	1	1	No	No	No	No
test	45220816	2013	Female	85	0	95	0	No/Unknown	8	62	2010~2013	White	Unmarried	ILC/Others	9	T4	N1	No surgery	No	61~70	No	No	1	1	No	No	Yes	No
test	45221502	2013	Female	999	0	1	1	Yes	4	50	2010~2013	White	Unmarried	ILC/Others	9	T4	N1	No surgery	No	41~50	Yes	Yes	1	1	No	No	No	No
test	45239539	2013	Female	124	0	95	95	Yes	4	40	2010~2013	Black	Unmarried	IDC	9	T3	N1	No surgery	No	18~40	Yes	Yes	0	1	Yes	Yes	Yes	Yes
test	45255416	2013	Female	999	1	0	98	Yes	8	73	2010~2013	White	Married	IDC	9	T4	N3	No surgery	No	>70	No	Yes	1	1	No	Yes	No	Yes
test	45272480	2012	Female	999	1	1	1	Yes	41	43	2010~2013	White	Married	ILC/Others	9	T4	N1	No surgery	No	41~50	Yes	Yes	1	1	No	No	No	Yes
test	45277961	2012	Female	70	6	22	1	Yes	48	57	2010~2013	White	Married	IDC	9	T3	N1	BCS	Yes	51~60	No	Yes	1	1	No	No	No	No
test	45281630	2013	Female	25	1	95	95	Yes	64	52	2010~2013	White	Married	IDC	9	T2	N3	No surgery	No	51~60	No	Yes	0	0	No	No	No	No
test	45287057	2013	Female	69	5	95	95	Yes	12	67	2010~2013	White	Married	IDC	9	T3	N1	BCS	Yes	61~70	No	Yes	1	1	No	Yes	No	Yes
test	45289541	2013	Female	998	1	0	98	Yes	2	75	2010~2013	White	Unmarried	ILC/Others	9	T4	N2	No surgery	No	>70	No	Yes	1	1	No	Yes	No	No
test	45290183	2013	Female	999	1	0	98	Yes	4	69	2010~2013	White	Unmarried	ILC/Others	9	T4	N2	No surgery	No	61~70	No	Yes	1	1	No	No	No	Yes
test	45297590	2013	Female	30	3	17	13	Yes	25	61	2010~2013	White	Unmarried	IDC	9	T2	N3	BCS	Yes	61~70	Yes	Yes	0	1	No	No	No	Yes
test	45307020	2013	Female	23	0	0	98	Yes	54	47	2010~2013	Black	Unmarried	IDC	9	T2	N3	No surgery	No	41~50	No	Yes	1	1	No	No	No	No
test	45310375	2013	Female	13	0	0	98	No/Unknown	2	84	2010~2013	White	Unmarried	IDC	9	T1	N0	No surgery	No	>70	No	No	1	1	No	Yes	Yes	Yes
test	45316190	2013	Female	11	0	0	98	Yes	6	63	2010~2013	White	Unmarried	IDC	9	T1	N0	No surgery	No	61~70	No	Yes	0	1	No	No	No	Yes
test	45322226	2013	Female	60	1	0	98	No/Unknown	3	43	2010~2013	White	Unmarried	IDC	9	T4	N2	No surgery	No	41~50	No	No	1	1	No	Yes	No	Yes
test	45323498	2013	Female	33	3	27	10	Yes	10	80	2010~2013	White	Unmarried	IDC	9	T2	N3	Mastectomy	Yes	>70	No	Yes	1	1	No	No	Yes	No
test	45329684	2013	Female	53	1	0	98	Yes	21	42	2010~2013	White	Married	IDC	9	T3	N0	No surgery	No	41~50	No	Yes	1	1	No	No	Yes	No
test	45342109	2013	Female	65	1	95	95	No/Unknown	2	67	2010~2013	Black	Unmarried	ILC/Others	9	T3	N1	No surgery	No	61~70	No	No	1	1	No	Yes	No	Yes
test	45348375	2014	Female	105	3	24	20	Yes	4	71	2014~2017	White	Unmarried	IDC	9	T4	N3	Mastectomy	Yes	>70	Yes	Yes	1	1	No	Yes	Yes	No
test	45349060	2013	Female	95	3	0	98	No/Unknown	3	82	2010~2013	White	Married	ILC/Others	9	T4	N1	Mastectomy	Yes	>70	No	No	1	1	No	No	Yes	No
test	45362198	2013	Female	140	0	0	98	Yes	3	71	2010~2013	White	Married	IDC	9	T4	N3	No surgery	No	>70	Yes	Yes	1	1	Yes	No	Yes	No
test	45377408	2014	Female	129	3	3	2	Yes	20	45	2014~2017	Black	Unmarried	IDC	9	T4	N1	Mastectomy	Yes	41~50	No	Yes	1	1	No	No	Yes	No
test	45406647	2013	Female	145	0	95	95	Yes	21	53	2010~2013	White	Unmarried	IDC	9	T4	N1	No surgery	No	51~60	Yes	Yes	1	1	No	No	Yes	Yes
test	45413113	2014	Female	54	0	95	95	Yes	11	50	2014~2017	White	Married	IDC	9	T4	N1	No surgery	No	41~50	No	Yes	1	1	No	No	No	Yes
test	45415445	2014	Female	10	6	8	1	Yes	54	44	2014~2017	White	Unmarried	IDC	9	T1	N1	Mastectomy	Yes	41~50	Yes	Yes	0	0	No	No	No	No
test	45444625	2014	Female	40	1	0	98	Yes	11	49	2014~2017	White	Married	IDC	9	T4	N0	No surgery	No	41~50	No	Yes	1	1	No	Yes	No	Yes
test	45448630	2014	Female	63	1	0	98	Yes	6	51	2014~2017	White	Married	ILC/Others	9	T4	N1	No surgery	No	51~60	Yes	Yes	1	1	Yes	No	Yes	No
test	45450082	2014	Female	62	5	7	3	Yes	13	57	2014~2017	Black	Married	IDC	9	T3	N1	Mastectomy	Yes	51~60	Yes	Yes	1	1	No	No	No	Yes
test	45453069	2014	Female	31	1	1	95	Yes	9	70	2014~2017	White	Unmarried	IDC	9	T4	N2	No surgery	No	61~70	No	Yes	1	1	No	Yes	No	No
test	45455837	2013	Female	998	5	0	98	Yes	36	48	2010~2013	White	Married	ILC/Others	9	T4	N1	Mastectomy	Yes	41~50	No	Yes	1	1	No	No	No	No
test	45469215	2014	Female	73	3	0	98	Yes	11	30	2014~2017	White	Unmarried	IDC	9	T3	N1	No surgery	No	18~40	No	Yes	1	1	No	Yes	Yes	No
test	45473388	2014	Female	80	5	3	0	Yes	13	45	2014~2017	White	Married	IDC	9	T4	N1	Mastectomy	Yes	41~50	No	Yes	1	1	No	No	No	Yes
test	45525713	2014	Female	8	1	11	0	Yes	16	76	2014~2017	White	Unmarried	ILC/Others	9	T1	N0	Mastectomy	Yes	>70	Yes	Yes	1	1	No	No	No	Yes
test	45525927	2015	Female	62	0	0	98	Yes	7	38	2014~2017	White	Unmarried	ILC/Others	9	T4	N1	No surgery	No	18~40	Yes	Yes	1	1	Yes	No	Yes	No
test	45569289	2015	Female	50	5	9	2	Yes	45	43	2014~2017	White	Unmarried	IDC	9	T2	N3	BCS	Yes	41~50	Yes	Yes	0	0	No	No	No	No
test	45577426	2014	Female	37	0	0	98	Yes	18	45	2014~2017	White	Married	IDC	9	T2	N0	BCS	Yes	41~50	No	Yes	1	1	No	No	No	Yes
test	45579006	2015	Female	15	0	0	98	No/Unknown	1	81	2014~2017	Black	Married	ILC/Others	9	T1	N0	No surgery	No	>70	No	No	1	1	Yes	Yes	Yes	Yes
test	45583437	2015	Female	27	5	11	2	Yes	19	56	2014~2017	White	Married	IDC	9	T2	N1	Mastectomy	Yes	51~60	No	Yes	1	1	No	Yes	No	No
test	45593729	2015	Female	40	0	0	98	Yes	8	36	2014~2017	White	Unmarried	IDC	9	T4	N3	No surgery	No	18~40	No	Yes	1	1	Yes	Yes	No	Yes
test	45596379	2015	Female	60	1	2	0	Yes	43	57	2014~2017	White	Married	IDC	9	T4	N3	No surgery	No	51~60	No	Yes	0	0	No	No	Yes	Yes
test	45597329	2014	Female	60	0	1	0	Yes	36	41	2014~2017	Black	Married	IDC	9	T4	N0	No surgery	No	41~50	No	Yes	1	1	No	No	No	No
test	45601583	2015	Female	35	6	16	2	Yes	43	59	2014~2017	Black	Unmarried	IDC	9	T4	N1	Mastectomy	Yes	51~60	No	Yes	0	0	No	No	No	Yes
test	45602741	2015	Female	13	1	95	95	Yes	16	53	2014~2017	White	Married	IDC	9	T1	N1	No surgery	No	51~60	No	Yes	1	1	No	No	No	Yes
test	45625907	2015	Female	73	1	0	98	No/Unknown	7	45	2014~2017	White	Unmarried	IDC	9	T4	N3	No surgery	No	41~50	No	No	1	1	Yes	Yes	No	Yes
test	45632590	2015	Female	20	1	0	98	No/Unknown	1	69	2014~2017	White	Unmarried	IDC	9	T1	N0	No surgery	No	61~70	No	No	1	1	No	No	Yes	No
test	45636452	2015	Female	87	3	95	95	Yes	5	28	2014~2017	Black	Unmarried	IDC	9	T3	N3	No surgery	No	18~40	No	Yes	1	1	No	Yes	No	Yes
test	45640031	2015	Female	294	5	95	95	Yes	42	56	2014~2017	White	Unmarried	ILC/Others	9	T4	N2	Mastectomy	Yes	51~60	Yes	Yes	0	0	No	No	No	No
test	45644641	2015	Female	18	5	2	0	Yes	36	64	2014~2017	White	Married	IDC	9	T1	N0	BCS	Yes	61~70	No	Yes	0	0	No	No	No	No
test	45655049	2015	Female	70	6	9	0	Yes	17	55	2014~2017	White	Unmarried	IDC	9	T3	N3	Mastectomy	Yes	51~60	No	Yes	1	1	No	Yes	No	No
test	45676662	2015	Female	90	0	0	98	Yes	2	53	2014~2017	Black	Unmarried	IDC	9	T3	N3	No surgery	No	51~60	Yes	Yes	1	1	Yes	No	Yes	No
test	45676693	2015	Female	25	1	95	95	Yes	11	89	2014~2017	White	Unmarried	IDC	9	T2	N1	No surgery	No	>70	No	Yes	0	1	No	No	No	No
test	45679543	2015	Female	35	0	0	98	No/Unknown	2	71	2014~2017	White	Married	ILC/Others	9	T2	N0	No surgery	No	>70	No	No	1	1	No	No	Yes	No
test	45700877	2015	Female	24	3	2	1	Yes	12	58	2014~2017	Black	Unmarried	IDC	9	T2	N1	BCS	Yes	51~60	No	Yes	1	1	No	No	Yes	No
test	45712738	2015	Female	122	1	0	98	No/Unknown	6	68	2014~2017	White	Married	ILC/Others	9	T4	N0	No surgery	No	61~70	Yes	No	1	1	No	No	Yes	No
test	57657000	2010	Female	62	0	0	98	Yes	12	80	2010~2013	White	Unmarried	IDC	9	T4	N1	No surgery	No	>70	No	Yes	1	1	No	No	No	Yes
test	57657616	2010	Female	50	0	0	98	Yes	5	48	2010~2013	White	Unmarried	IDC	9	T4	N1	Mastectomy	Yes	41~50	Yes	Yes	1	1	Yes	No	Yes	Yes
test	57660440	2010	Female	70	3	9	4	No/Unknown	2	87	2010~2013	White	Unmarried	ILC/Others	9	T3	N2	Mastectomy	Yes	>70	No	No	1	1	No	No	No	Yes
test	57666576	2010	Female	31	3	11	0	Yes	18	29	2010~2013	White	Unmarried	IDC	9	T2	N0	Mastectomy	Yes	18~40	No	Yes	1	1	No	Yes	No	No
test	57670486	2010	Female	40	3	1	0	Yes	8	57	2010~2013	White	Unmarried	IDC	9	T2	N0	BCS	Yes	51~60	No	Yes	1	1	No	Yes	No	No
test	57683141	2011	Female	20	0	1	1	Yes	6	57	2010~2013	White	Married	ILC/Others	9	T3	N1	No surgery	No	51~60	No	Yes	1	1	No	No	No	Yes
test	57694738	2011	Female	50	5	7	6	Yes	17	50	2010~2013	White	Married	IDC	9	T2	N3	Mastectomy	Yes	41~50	Yes	Yes	1	1	No	No	No	Yes
test	57702955	2011	Female	35	5	9	3	Yes	93	58	2010~2013	White	Unmarried	IDC	9	T2	N2	Mastectomy	Yes	51~60	Yes	Yes	0	0	No	No	No	Yes
test	57715980	2011	Female	45	3	0	98	No/Unknown	6	58	2010~2013	White	Unmarried	ILC/Others	9	T4	N0	Mastectomy	Yes	51~60	No	No	1	1	No	No	Yes	No
test	57743977	2012	Female	56	0	95	95	Yes	11	50	2010~2013	White	Married	IDC	9	T3	N1	No surgery	No	41~50	No	Yes	1	1	No	No	Yes	Yes
test	57773976	2012	Female	53	3	34	29	No/Unknown	8	66	2010~2013	White	Unmarried	IDC	9	T4	N3	Mastectomy	Yes	61~70	Yes	No	1	1	No	No	No	No
test	57794652	2013	Female	37	0	0	98	Yes	30	53	2010~2013	White	Married	IDC	9	T2	N0	No surgery	No	51~60	No	Yes	1	1	No	Yes	No	Yes
test	57809043	2013	Female	31	0	0	98	Yes	9	55	2010~2013	White	Unmarried	IDC	9	T2	N1	No surgery	No	51~60	Yes	Yes	0	1	No	Yes	No	Yes
test	57816588	2013	Female	23	5	14	0	Yes	33	51	2010~2013	White	Married	IDC	9	T2	N3	Mastectomy	Yes	51~60	Yes	Yes	1	1	No	No	No	No
test	57819451	2013	Female	21	3	20	5	Yes	5	54	2010~2013	Black	Unmarried	IDC	9	T2	N2	Mastectomy	Yes	51~60	No	Yes	0	1	No	No	No	No
test	57825517	2014	Female	50	0	0	98	Yes	22	54	2014~2017	White	Unmarried	IDC	9	T2	N0	No surgery	No	51~60	Yes	Yes	1	1	No	Yes	No	Yes
test	57831416	2014	Female	999	0	0	98	No/Unknown	2	69	2014~2017	White	Married	IDC	9	T4	N1	No surgery	No	61~70	Yes	No	0	1	No	No	Yes	No
test	57836428	2014	Female	42	0	1	95	Yes	4	56	2014~2017	White	Unmarried	IDC	9	T2	N1	No surgery	No	51~60	No	Yes	1	1	No	Yes	No	Yes
test	57839364	2014	Female	40	5	4	0	Yes	58	58	2014~2017	White	Married	IDC	9	T2	N1	Mastectomy	Yes	51~60	Yes	Yes	0	0	No	No	No	No
test	57864901	2014	Female	78	3	4	0	No/Unknown	18	76	2014~2017	White	Unmarried	ILC/Others	9	T3	N0	Mastectomy	Yes	>70	No	No	1	1	No	No	Yes	No
test	57874018	2015	Female	90	6	4	95	Yes	13	88	2014~2017	White	Unmarried	IDC	9	T3	N1	Mastectomy	Yes	>70	Yes	Yes	1	1	No	No	Yes	No
test	57899317	2015	Female	20	1	95	95	Yes	15	37	2014~2017	Black	Unmarried	IDC	9	T4	N1	No surgery	No	18~40	No	Yes	1	1	No	Yes	Yes	Yes
test	57912304	2015	Female	47	3	1	0	Yes	30	47	2014~2017	White	Married	IDC	9	T2	N0	Mastectomy	Yes	41~50	No	Yes	1	1	No	Yes	No	No
test	57917522	2015	Female	60	1	0	98	Yes	16	52	2014~2017	White	Unmarried	IDC	9	T4	N3	No surgery	No	51~60	No	Yes	1	1	No	Yes	Yes	No
test	57923619	2014	Female	35	0	0	98	No/Unknown	1	51	2014~2017	White	Unmarried	IDC	9	T2	N3	No surgery	No	51~60	No	No	1	1	No	No	Yes	Yes
test	60723981	2010	Female	68	1	0	98	No/Unknown	2	78	2010~2013	White	Married	IDC	9	T3	N0	No surgery	No	>70	Yes	No	1	1	No	No	No	No
test	60724588	2010	Female	20	0	0	98	Yes	19	57	2010~2013	White	Married	IDC	9	T1	N3	Unknown	Yes	51~60	Yes	Yes	0	1	Yes	No	No	No
test	60730086	2010	Female	43	3	4	0	Yes	15	55	2010~2013	White	Married	IDC	9	T2	N0	Mastectomy	Yes	51~60	No	Yes	1	1	No	No	No	Yes
test	60734295	2010	Female	50	5	4	0	Yes	34	53	2010~2013	Black	Unmarried	IDC	9	T2	N1	Mastectomy	Yes	51~60	Yes	Yes	1	1	No	No	Yes	No
test	60745137	2010	Female	38	0	95	95	Yes	24	67	2010~2013	Black	Unmarried	IDC	9	T4	N1	No surgery	No	61~70	No	Yes	1	1	No	No	No	Yes
test	60760240	2010	Female	999	0	0	98	Yes	2	36	2010~2013	Black	Unmarried	ILC/Others	9	T4	N3	No surgery	No	18~40	No	Yes	1	1	No	No	No	Yes
test	60778081	2011	Female	27	3	1	0	Yes	5	77	2010~2013	White	Married	ILC/Others	9	T4	N0	Mastectomy	Yes	>70	Yes	Yes	1	1	No	No	Yes	Yes
test	60779617	2011	Female	30	1	0	98	No/Unknown	1	66	2010~2013	Black	Unmarried	IDC	9	T2	N0	No surgery	No	61~70	No	No	1	1	No	No	No	Yes
test	60781370	2011	Female	30	3	2	0	Yes	14	81	2010~2013	White	Unmarried	IDC	9	T2	N0	Mastectomy	Yes	>70	No	Yes	1	1	No	Yes	No	No
test	60789494	2011	Female	46	0	0	98	Yes	23	38	2010~2013	Black	Unmarried	IDC	9	T2	N3	No surgery	No	18~40	No	Yes	1	1	No	No	Yes	Yes
test	60796591	2011	Female	42	1	95	95	Yes	14	52	2010~2013	White	Unmarried	IDC	9	T2	N1	No surgery	No	51~60	Yes	Yes	1	1	No	No	Yes	No
test	60807204	2011	Female	36	3	1	0	No/Unknown	6	59	2010~2013	White	Unmarried	ILC/Others	9	T2	N0	BCS	Yes	51~60	No	No	1	1	No	No	Yes	No
test	60825969	2012	Female	48	0	95	0	Yes	19	60	2010~2013	White	Unmarried	IDC	9	T2	N0	Unknown	No	51~60	No	Yes	1	1	No	Yes	No	Yes
test	60840899	2012	Female	70	6	14	6	Yes	11	71	2010~2013	Black	Unmarried	IDC	9	T3	N2	Mastectomy	Yes	>70	Yes	Yes	1	1	No	Yes	No	Yes
test	60849776	2012	Female	100	0	0	98	Yes	6	65	2010~2013	Black	Married	IDC	9	T4	N3	No surgery	No	61~70	Yes	Yes	1	1	Yes	No	No	No
test	60852187	2012	Female	29	0	0	98	No/Unknown	2	57	2010~2013	Black	Unmarried	ILC/Others	9	T2	N0	No surgery	No	51~60	Yes	No	0	1	Yes	No	No	No
test	60854917	2013	Female	51	0	1	1	Yes	3	56	2010~2013	White	Unmarried	IDC	9	T4	N3	No surgery	No	51~60	Yes	Yes	1	1	Yes	Yes	No	No
test	60856064	2012	Female	200	6	6	6	Yes	12	52	2010~2013	Black	Married	ILC/Others	9	T4	N3	Mastectomy	Yes	51~60	Yes	Yes	1	1	No	No	Yes	No
test	60857554	2012	Female	38	3	7	4	Yes	5	62	2010~2013	White	Married	IDC	9	T2	N2	BCS	Yes	61~70	No	Yes	1	1	No	Yes	No	Yes
test	60859078	2013	Female	77	3	5	2	No/Unknown	65	57	2010~2013	Black	Unmarried	ILC/Others	9	T3	N1	Mastectomy	Yes	51~60	No	No	0	0	No	No	No	No
test	60863532	2013	Female	104	3	11	11	Yes	15	58	2010~2013	White	Married	ILC/Others	9	T3	N3	Mastectomy	Yes	51~60	Yes	Yes	1	1	No	No	No	Yes
test	60877051	2013	Female	50	0	0	98	No/Unknown	1	70	2010~2013	White	Unmarried	IDC	9	T2	N0	No surgery	No	61~70	Yes	No	1	1	Yes	No	Yes	No
test	60891316	2013	Female	18	0	0	98	Yes	1	56	2010~2013	White	Unmarried	IDC	9	T1	N0	No surgery	No	51~60	Yes	Yes	1	1	Yes	Yes	Yes	Yes
test	60892614	2013	Female	50	0	0	98	No/Unknown	1	75	2010~2013	Black	Unmarried	IDC	9	T4	N3	No surgery	No	>70	No	No	1	1	No	Yes	Yes	No
test	60899794	2014	Female	80	0	0	98	No/Unknown	1	83	2014~2017	White	Married	IDC	9	T4	N3	No surgery	No	>70	No	No	1	1	No	Yes	No	No
test	60902493	2014	Female	51	0	0	98	Yes	6	49	2014~2017	Black	Unmarried	ILC/Others	9	T4	N1	No surgery	No	41~50	Yes	Yes	1	1	Yes	No	Yes	No
test	60906471	2014	Female	19	0	0	98	Yes	44	61	2014~2017	Black	Unmarried	IDC	9	T1	N1	Unknown	No	61~70	No	Yes	1	1	No	No	No	No
test	60907456	2014	Female	61	3	14	1	Yes	55	47	2014~2017	Black	Married	IDC	9	T3	N1	Mastectomy	Yes	41~50	No	Yes	0	0	No	No	Yes	No
test	60907716	2014	Female	126	6	16	0	Yes	19	55	2014~2017	White	Married	IDC	9	T4	N0	Mastectomy	Yes	51~60	No	Yes	1	1	No	No	Yes	No
test	60929174	2013	Female	56	1	0	98	Yes	4	58	2010~2013	White	Married	IDC	9	T3	N1	No surgery	No	51~60	No	Yes	1	1	No	Yes	Yes	No
test	60933696	2014	Female	18	0	95	95	Yes	2	41	2014~2017	Black	Unmarried	IDC	9	T1	N1	No surgery	No	41~50	No	Yes	0	1	No	No	No	Yes
test	60940366	2014	Female	70	5	0	98	Yes	21	63	2014~2017	White	Unmarried	IDC	9	T3	N1	Mastectomy	Yes	61~70	No	Yes	1	1	No	No	No	Yes
test	60940766	2015	Female	29	0	0	98	Yes	7	62	2014~2017	Black	Unmarried	IDC	9	T2	N1	No surgery	No	61~70	No	Yes	1	1	No	No	Yes	No
test	60950368	2015	Female	29	1	0	98	Yes	39	63	2014~2017	White	Married	IDC	9	T2	N3	No surgery	No	61~70	No	Yes	0	0	No	No	Yes	No
test	60980985	2015	Female	50	5	25	95	Yes	37	68	2014~2017	White	Unmarried	IDC	9	T2	N3	Mastectomy	Yes	61~70	Yes	Yes	0	0	No	No	No	No
test	66178401	2015	Female	45	3	9	9	No/Unknown	18	95	2014~2017	White	Married	ILC/Others	9	T2	N2	Mastectomy	Yes	>70	No	No	1	1	No	No	No	Yes
test	66327398	2010	Female	999	1	0	98	No/Unknown	1	72	2010~2013	White	Married	IDC	9	T4	N1	No surgery	No	>70	No	No	1	1	No	Yes	Yes	No
test	66336280	2010	Female	43	3	2	2	No/Unknown	27	62	2010~2013	Black	Married	IDC	9	T2	N1	BCS	Yes	61~70	Yes	No	1	1	No	No	No	No
test	66337789	2010	Female	40	1	1	1	Yes	15	34	2010~2013	White	Married	IDC	9	T2	N1	No surgery	No	18~40	No	Yes	1	1	No	Yes	No	Yes
test	66338560	2010	Female	52	3	29	24	Yes	48	54	2010~2013	White	Married	IDC	9	T3	N3	Mastectomy	Yes	51~60	No	Yes	1	1	No	Yes	No	No
test	66353643	2010	Female	39	1	0	98	Yes	33	68	2010~2013	Black	Married	ILC/Others	9	T2	N1	No surgery	No	61~70	Yes	Yes	1	1	No	No	No	No
test	66357187	2010	Female	60	5	0	98	Yes	10	35	2010~2013	White	Married	IDC	9	T3	N0	Mastectomy	Yes	18~40	No	Yes	1	1	No	No	Yes	No
test	66364228	2010	Female	998	0	95	95	Yes	13	47	2010~2013	Black	Married	ILC/Others	9	T4	N1	No surgery	No	41~50	No	Yes	1	1	No	No	No	Yes
test	66365054	2010	Female	71	3	18	3	Yes	28	44	2010~2013	Black	Married	IDC	9	T3	N1	BCS	Yes	41~50	No	Yes	1	1	No	No	Yes	No
test	66369297	2010	Female	39	5	16	0	Yes	22	73	2010~2013	White	Married	IDC	9	T2	N2	BCS	Yes	>70	Yes	Yes	1	1	No	Yes	No	No
test	66369301	2010	Female	10	1	0	98	Yes	13	66	2010~2013	White	Unmarried	IDC	9	T1	N0	No surgery	No	61~70	Yes	Yes	1	1	No	No	Yes	Yes
test	66404556	2010	Female	25	1	0	98	No/Unknown	34	74	2010~2013	White	Unmarried	IDC	9	T2	N0	No surgery	No	>70	No	No	1	1	No	No	No	Yes
test	66426654	2010	Female	40	3	1	1	Yes	6	71	2010~2013	Black	Unmarried	IDC	9	T2	N1	BCS	Yes	>70	No	Yes	0	1	No	No	No	Yes
test	66428518	2010	Female	25	1	0	98	Yes	11	46	2010~2013	White	Unmarried	IDC	9	T2	N1	No surgery	No	41~50	No	Yes	1	1	No	No	No	No
test	66447563	2011	Female	13	3	8	7	Yes	15	63	2010~2013	White	Unmarried	IDC	9	T1	N2	BCS	Yes	61~70	No	Yes	1	1	No	No	No	No
test	66474777	2011	Female	25	3	9	0	Yes	14	56	2010~2013	Black	Unmarried	IDC	9	T2	N0	Mastectomy	Yes	51~60	No	Yes	1	1	No	Yes	No	No
test	66501207	2012	Female	96	3	18	18	Yes	7	55	2010~2013	White	Unmarried	IDC	9	T3	N3	Mastectomy	Yes	51~60	Yes	Yes	1	1	No	No	No	Yes
test	66522287	2012	Female	39	3	28	2	Yes	32	75	2010~2013	White	Married	IDC	9	T2	N1	BCS	Yes	>70	No	Yes	1	1	No	Yes	No	No
test	66551768	2010	Female	20	3	16	2	Yes	19	39	2010~2013	White	Unmarried	IDC	9	T1	N1	Mastectomy	Yes	18~40	Yes	Yes	1	1	No	No	No	Yes
test	66554202	2012	Female	73	5	9	4	Yes	35	50	2010~2013	White	Unmarried	IDC	9	T4	N1	Mastectomy	Yes	41~50	No	Yes	1	1	No	Yes	Yes	No
test	66555679	2012	Female	999	1	0	98	Yes	1	76	2010~2013	Black	Unmarried	IDC	9	T4	N1	No surgery	No	>70	Yes	Yes	1	1	Yes	Yes	Yes	Yes
test	66558904	2012	Female	96	1	0	98	Yes	18	85	2010~2013	White	Unmarried	IDC	9	T3	N1	No surgery	No	>70	Yes	Yes	1	1	No	No	Yes	No
test	66567371	2011	Female	60	0	95	95	Yes	20	52	2010~2013	White	Unmarried	IDC	9	T3	N1	No surgery	No	51~60	No	Yes	1	1	No	Yes	No	No
test	66586143	2012	Female	30	1	0	98	Yes	2	81	2010~2013	White	Unmarried	IDC	9	T2	N3	No surgery	No	>70	No	Yes	1	1	No	No	No	Yes
test	66588952	2012	Female	73	1	0	98	No/Unknown	5	84	2010~2013	White	Unmarried	IDC	9	T4	N1	No surgery	No	>70	No	No	1	1	No	Yes	No	Yes
test	66610789	2012	Female	35	3	0	98	Yes	42	66	2010~2013	White	Unmarried	IDC	9	T2	N2	Mastectomy	Yes	61~70	No	Yes	0	1	No	No	Yes	No
test	66616791	2013	Female	190	3	0	98	Yes	5	58	2010~2013	Black	Unmarried	ILC/Others	9	T4	N2	Mastectomy	Yes	51~60	No	Yes	1	1	No	No	Yes	Yes
test	66621684	2013	Female	60	1	0	98	Yes	7	59	2010~2013	White	Married	IDC	9	T3	N0	No surgery	No	51~60	Yes	Yes	1	1	No	Yes	No	Yes
test	66638909	2013	Female	70	3	7	4	Yes	12	57	2010~2013	Black	Unmarried	IDC	9	T4	N2	Mastectomy	Yes	51~60	Yes	Yes	1	1	No	No	No	Yes
test	66674642	2013	Female	120	6	12	10	Yes	7	64	2010~2013	White	Married	IDC	9	T4	N3	Mastectomy	Yes	61~70	No	Yes	1	1	No	No	Yes	No
test	66678555	2014	Female	999	1	0	98	Yes	4	75	2014~2017	Black	Unmarried	IDC	9	T4	N2	BCS	Yes	>70	No	Yes	1	1	No	No	No	No
test	66693258	2014	Female	91	1	0	98	No/Unknown	33	79	2014~2017	White	Unmarried	IDC	9	T4	N3	No surgery	No	>70	Yes	No	0	1	No	No	No	Yes
test	66695103	2014	Female	50	1	1	0	Yes	36	60	2014~2017	Black	Married	IDC	9	T2	N0	No surgery	No	51~60	No	Yes	1	1	No	No	Yes	Yes
test	66698079	2014	Female	30	1	1	1	No/Unknown	9	87	2014~2017	White	Unmarried	ILC/Others	9	T2	N1	No surgery	No	>70	No	No	1	1	No	No	Yes	No
test	66709875	2014	Female	65	1	0	98	Yes	16	75	2014~2017	Black	Unmarried	ILC/Others	9	T3	N1	No surgery	No	>70	No	Yes	1	1	Yes	No	Yes	Yes
test	66711110	2014	Female	38	1	0	98	Yes	25	62	2014~2017	White	Unmarried	IDC	9	T2	N0	No surgery	No	61~70	No	Yes	0	1	No	No	No	No
test	66746475	2014	Female	29	1	17	14	Yes	29	38	2014~2017	White	Unmarried	IDC	9	T2	N1	No surgery	No	18~40	No	Yes	0	0	No	No	No	Yes
test	66751742	2014	Female	66	1	0	98	Yes	3	78	2014~2017	White	Married	IDC	9	T3	N0	No surgery	No	>70	No	Yes	1	1	No	Yes	Yes	No
test	66812158	2015	Female	25	1	95	95	Yes	12	37	2014~2017	White	Unmarried	IDC	9	T2	N3	No surgery	No	18~40	No	Yes	1	1	No	No	No	No
test	66812724	2014	Female	28	3	11	4	Yes	37	65	2014~2017	White	Married	IDC	9	T4	N2	BCS	Yes	61~70	Yes	Yes	1	1	No	No	No	Yes
test	66814054	2015	Female	15	1	0	98	Yes	6	68	2014~2017	White	Married	IDC	9	T1	N0	No surgery	No	61~70	No	Yes	1	1	No	Yes	Yes	Yes
test	66840748	2015	Female	11	3	0	98	No/Unknown	39	70	2014~2017	White	Unmarried	ILC/Others	9	T3	N1	BCS	Yes	61~70	No	No	0	0	No	No	No	Yes
test	66869921	2015	Female	26	1	95	95	Yes	15	81	2014~2017	White	Unmarried	IDC	9	T2	N1	No surgery	No	>70	No	Yes	1	1	No	No	No	Yes
test	75313252	2010	Female	67	1	95	0	Yes	13	71	2010~2013	White	Unmarried	IDC	9	T4	N0	No surgery	No	>70	Yes	Yes	1	1	No	Yes	Yes	No
test	75335233	2010	Female	40	5	2	1	Yes	35	64	2010~2013	White	Unmarried	IDC	9	T4	N1	BCS	Yes	61~70	Yes	Yes	1	1	No	No	Yes	No
test	75339012	2010	Female	30	3	3	0	Yes	5	68	2010~2013	Black	Unmarried	IDC	9	T2	N0	BCS	Yes	61~70	No	Yes	1	1	No	No	Yes	No
test	75345641	2010	Female	10	1	0	98	No/Unknown	82	58	2010~2013	Black	Unmarried	IDC	9	T1	N1	No surgery	No	51~60	No	No	1	1	No	No	No	Yes
test	75351869	2010	Female	46	5	6	3	Yes	31	54	2010~2013	White	Married	IDC	9	T2	N1	Mastectomy	Yes	51~60	Yes	Yes	1	1	No	No	No	Yes
test	75353649	2010	Female	200	5	15	2	Yes	13	32	2010~2013	Black	Unmarried	IDC	9	T4	N1	Mastectomy	Yes	18~40	No	Yes	1	1	No	No	No	No
test	75367029	2011	Female	10	5	8	0	Yes	11	56	2010~2013	Black	Unmarried	IDC	9	T1	N0	Mastectomy	Yes	51~60	No	Yes	1	1	No	No	No	No
test	75377260	2011	Female	30	0	0	98	No/Unknown	2	53	2010~2013	Black	Unmarried	ILC/Others	9	T2	N0	No surgery	No	51~60	Yes	No	0	1	No	No	No	Yes
test	75405226	2011	Female	20	1	0	98	Yes	14	61	2010~2013	Black	Married	IDC	9	T1	N3	No surgery	No	61~70	No	Yes	1	1	No	Yes	No	Yes
test	75408306	2010	Female	114	1	0	98	Yes	7	52	2010~2013	Black	Married	ILC/Others	9	T4	N0	No surgery	No	51~60	No	Yes	1	1	No	Yes	No	Yes
test	75409333	2011	Female	46	1	95	95	No/Unknown	13	47	2010~2013	White	Married	IDC	9	T4	N1	No surgery	No	41~50	No	No	1	1	No	No	Yes	No
test	75457313	2012	Female	50	1	0	98	No/Unknown	1	56	2010~2013	White	Unmarried	IDC	9	T2	N1	No surgery	No	51~60	No	No	1	1	No	Yes	No	No
test	75459351	2012	Female	75	6	11	1	Yes	42	48	2010~2013	Black	Unmarried	IDC	9	T3	N2	BCS	Yes	41~50	Yes	Yes	1	1	No	No	Yes	No
test	75460762	2012	Female	66	3	2	1	No/Unknown	11	85	2010~2013	White	Married	ILC/Others	9	T4	N1	Mastectomy	Yes	>70	No	No	1	1	No	No	Yes	No
test	75460862	2012	Female	38	0	0	98	Yes	18	61	2010~2013	White	Married	ILC/Others	9	T2	N3	No surgery	No	61~70	No	Yes	1	1	No	Yes	No	No
test	75471425	2012	Female	62	0	0	98	No/Unknown	3	54	2010~2013	White	Unmarried	IDC	9	T4	N3	No surgery	No	51~60	No	No	1	1	No	No	Yes	No
test	75501460	2013	Female	8	0	0	98	No/Unknown	1	59	2010~2013	White	Married	IDC	9	T1	N0	No surgery	No	51~60	No	No	1	1	Yes	Yes	No	Yes
test	75512679	2013	Female	70	3	0	98	No/Unknown	7	53	2010~2013	Black	Unmarried	IDC	9	T3	N1	No surgery	No	51~60	No	No	1	1	No	Yes	Yes	No
test	75515807	2013	Female	76	6	5	4	Yes	11	41	2010~2013	Black	Unmarried	IDC	9	T4	N2	Mastectomy	Yes	41~50	Yes	Yes	1	1	No	No	No	Yes
test	75518891	2013	Female	24	1	0	98	Yes	10	59	2010~2013	White	Unmarried	IDC	9	T2	N1	No surgery	No	51~60	Yes	Yes	1	1	No	Yes	Yes	Yes
test	75523030	2013	Female	35	1	0	98	Yes	3	61	2010~2013	Black	Married	ILC/Others	9	T2	N1	No surgery	No	61~70	Yes	Yes	1	1	No	Yes	Yes	Yes
test	75524201	2013	Female	998	1	1	1	Yes	14	52	2010~2013	Black	Unmarried	IDC	9	T3	N3	No surgery	No	51~60	No	Yes	1	1	No	No	Yes	No
test	75530824	2013	Female	83	5	4	95	Yes	31	52	2010~2013	White	Married	IDC	9	T3	N3	Mastectomy	Yes	51~60	Yes	Yes	1	1	No	No	Yes	No
test	75533355	2013	Female	70	5	8	6	Yes	39	71	2010~2013	White	Unmarried	IDC	9	T3	N2	BCS	Yes	>70	No	Yes	0	1	No	Yes	No	Yes
test	75558355	2014	Female	16	3	23	20	Yes	5	35	2014~2017	White	Unmarried	IDC	9	T1	N3	Mastectomy	Yes	18~40	Yes	Yes	1	1	Yes	No	No	No
test	75561102	2013	Female	60	0	0	98	Yes	1	68	2010~2013	White	Married	IDC	9	T3	N0	No surgery	No	61~70	No	Yes	1	1	No	No	Yes	No
test	75563124	2014	Female	83	3	11	11	Yes	55	79	2014~2017	White	Unmarried	IDC	9	T4	N3	Mastectomy	Yes	>70	Yes	Yes	0	0	No	No	No	No
test	75577754	2014	Female	36	0	0	98	Yes	6	54	2014~2017	White	Married	IDC	9	T4	N1	No surgery	No	51~60	No	Yes	1	1	No	No	No	Yes
test	75594100	2013	Female	120	6	12	11	Yes	8	63	2010~2013	Black	Unmarried	IDC	9	T4	N3	Mastectomy	Yes	61~70	No	Yes	1	1	No	Yes	No	No
test	75607534	2014	Female	94	0	95	95	Yes	8	54	2014~2017	Black	Unmarried	IDC	9	T4	N1	Mastectomy	Yes	51~60	No	Yes	1	1	No	No	No	Yes
test	75614028	2014	Female	180	3	16	12	No/Unknown	2	63	2014~2017	White	Unmarried	IDC	9	T4	N3	Mastectomy	Yes	61~70	Yes	No	1	1	Yes	Yes	Yes	Yes
test	75625951	2015	Female	13	0	0	98	Yes	21	49	2014~2017	White	Married	IDC	9	T1	N0	No surgery	No	41~50	Yes	Yes	1	1	No	No	No	Yes
test	75632626	2015	Female	39	0	95	95	Yes	1	69	2014~2017	White	Unmarried	IDC	9	T2	N1	No surgery	No	61~70	No	Yes	1	1	No	Yes	No	No
test	75643912	2015	Female	50	0	0	98	Yes	17	71	2014~2017	White	Married	IDC	9	T4	N1	No surgery	No	>70	No	Yes	1	1	No	No	Yes	No
test	75648896	2015	Female	80	0	0	98	Yes	4	25	2014~2017	White	Married	IDC	9	T4	N2	No surgery	No	18~40	No	Yes	1	1	No	No	No	Yes
test	75662692	2015	Female	45	0	95	95	Yes	1	70	2014~2017	White	Married	IDC	9	T4	N1	No surgery	No	61~70	No	Yes	1	1	No	Yes	No	No
test	75679246	2015	Female	10	0	0	98	No/Unknown	1	53	2014~2017	Black	Unmarried	IDC	9	T1	N3	No surgery	No	51~60	No	No	0	1	Yes	No	No	No
test	1400167	2016	Female	Blank(s)	Blank(s)	95	95	Yes	22	35	2014~2017	Black	Married	ILC/Others	9	T4	N1	No surgery	No	18~40	No	Yes	1	1	No	No	No	No
test	1428701	2016	Female	Blank(s)	Blank(s)	15	15	Yes	33	49	2014~2017	White	Married	IDC	9	T3	N3	Mastectomy	Yes	41~50	No	Yes	1	1	No	No	Yes	No
test	1437846	2016	Female	Blank(s)	Blank(s)	26	0	Yes	17	49	2014~2017	White	Married	IDC	9	T4	N2	Mastectomy	Yes	41~50	Yes	Yes	1	1	No	No	No	No
test	1449684	2017	Female	Blank(s)	Blank(s)	0	98	No/Unknown	6	77	2014~2017	White	Unmarried	IDC	9	T2	N0	No surgery	No	>70	No	No	1	1	No	Yes	Yes	No
test	1468509	2017	Female	Blank(s)	Blank(s)	0	98	No/Unknown	4	62	2014~2017	White	Married	ILC/Others	9	T1	N0	No surgery	No	61~70	Yes	No	0	1	Yes	Yes	Yes	Yes
test	5646857	2017	Female	Blank(s)	Blank(s)	95	95	Yes	3	77	2014~2017	Black	Married	IDC	9	T2	N3	No surgery	No	>70	Yes	Yes	1	1	Yes	No	No	Yes
test	6462667	2016	Female	Blank(s)	Blank(s)	0	98	Yes	24	66	2014~2017	White	Unmarried	ILC/Others	9	T2	N1	No surgery	No	61~70	Yes	Yes	0	0	No	No	No	Yes
test	6468860	2016	Female	Blank(s)	Blank(s)	0	98	No/Unknown	1	69	2014~2017	White	Married	IDC	9	T4	N1	No surgery	No	61~70	Yes	No	1	1	Yes	Yes	Yes	Yes
test	6468957	2016	Female	Blank(s)	Blank(s)	95	95	Yes	6	75	2014~2017	Black	Unmarried	ILC/Others	9	T4	N1	No surgery	No	>70	No	Yes	1	1	No	No	No	Yes
test	6488883	2017	Female	Blank(s)	Blank(s)	0	98	Yes	15	61	2014~2017	Black	Unmarried	IDC	9	T2	N1	No surgery	No	61~70	No	Yes	1	1	No	No	Yes	No
test	6510175	2017	Female	Blank(s)	Blank(s)	95	0	No/Unknown	19	46	2014~2017	Black	Married	IDC	9	T3	N0	No surgery	No	41~50	No	No	0	1	No	No	Yes	No
test	6524223	2017	Female	Blank(s)	Blank(s)	1	1	Yes	16	61	2014~2017	Black	Unmarried	IDC	9	T1	N1	No surgery	No	61~70	No	Yes	0	0	No	Yes	No	No
test	6524378	2017	Female	Blank(s)	Blank(s)	95	95	Yes	12	72	2014~2017	White	Unmarried	IDC	9	T2	N2	No surgery	No	>70	No	Yes	0	0	No	No	No	No
test	10943549	2016	Female	Blank(s)	Blank(s)	0	98	No/Unknown	10	76	2014~2017	White	Unmarried	ILC/Others	9	T1	N1	No surgery	No	>70	Yes	No	1	1	No	No	No	Yes
test	11519262	2016	Female	Blank(s)	Blank(s)	19	6	Yes	26	81	2014~2017	White	Unmarried	IDC	9	T2	N2	Mastectomy	Yes	>70	No	Yes	1	1	No	Yes	Yes	No
test	11542132	2017	Female	Blank(s)	Blank(s)	0	98	Yes	4	59	2014~2017	White	Married	IDC	9	T4	N3	No surgery	No	51~60	Yes	Yes	1	1	Yes	Yes	Yes	Yes
test	11548373	2017	Female	Blank(s)	Blank(s)	16	1	Yes	22	55	2014~2017	White	Married	IDC	9	T4	N3	Mastectomy	Yes	51~60	No	Yes	0	0	No	No	No	Yes
test	11551600	2017	Female	Blank(s)	Blank(s)	95	95	No/Unknown	10	42	2014~2017	Black	Unmarried	IDC	9	T3	N3	No surgery	No	41~50	No	No	1	1	No	No	No	No
test	11552122	2017	Female	Blank(s)	Blank(s)	31	10	Yes	21	39	2014~2017	White	Married	IDC	9	T4	N3	Mastectomy	Yes	18~40	No	Yes	0	0	No	No	No	No
test	11559043	2017	Female	Blank(s)	Blank(s)	0	98	Yes	5	74	2014~2017	Black	Married	IDC	9	T4	N2	No surgery	No	>70	No	Yes	1	1	No	No	Yes	No
test	11580083	2017	Female	Blank(s)	Blank(s)	0	98	No/Unknown	2	57	2014~2017	Black	Unmarried	IDC	9	T4	N0	No surgery	No	51~60	Yes	No	1	1	No	No	No	No
test	11580826	2017	Female	Blank(s)	Blank(s)	0	98	Yes	1	68	2014~2017	White	Unmarried	IDC	9	T4	N1	No surgery	No	61~70	Yes	Yes	1	1	Yes	Yes	Yes	Yes
test	11581394	2017	Female	Blank(s)	Blank(s)	9	7	Yes	15	74	2014~2017	Black	Unmarried	ILC/Others	9	T4	N3	Mastectomy	Yes	>70	Yes	Yes	0	0	No	No	No	No
test	11587223	2017	Female	Blank(s)	Blank(s)	95	95	No/Unknown	4	86	2014~2017	White	Unmarried	ILC/Others	9	T3	N1	No surgery	No	>70	No	No	1	1	No	No	No	Yes
test	11596987	2017	Female	Blank(s)	Blank(s)	5	3	No/Unknown	5	82	2014~2017	White	Unmarried	ILC/Others	9	T4	N1	Mastectomy	Yes	>70	No	No	1	1	No	No	Yes	Yes
test	15973814	2016	Female	Blank(s)	Blank(s)	8	6	Yes	10	73	2014~2017	Black	Unmarried	IDC	9	T4	N2	Mastectomy	Yes	>70	No	Yes	1	1	No	No	No	Yes
test	15977191	2016	Female	Blank(s)	Blank(s)	1	1	No/Unknown	2	78	2014~2017	Black	Married	IDC	9	T2	N1	No surgery	No	>70	Yes	No	1	1	No	No	No	Yes
test	15987227	2017	Female	Blank(s)	Blank(s)	95	95	Yes	18	61	2014~2017	Black	Unmarried	IDC	9	T4	N1	No surgery	No	61~70	No	Yes	0	0	No	Yes	No	Yes
test	15997232	2017	Female	Blank(s)	Blank(s)	0	98	Yes	12	78	2014~2017	Black	Unmarried	ILC/Others	9	T4	N0	Mastectomy	Yes	>70	Yes	Yes	0	0	No	No	Yes	No
test	18060093	2016	Female	Blank(s)	Blank(s)	1	1	No/Unknown	1	77	2014~2017	White	Unmarried	IDC	9	T4	N1	Mastectomy	Yes	>70	No	No	1	1	No	Yes	Yes	Yes
test	18062269	2017	Female	Blank(s)	Blank(s)	95	95	Yes	22	64	2014~2017	White	Married	IDC	9	T4	N3	No surgery	No	61~70	No	Yes	0	0	No	No	No	No
test	18072850	2017	Female	Blank(s)	Blank(s)	12	4	Yes	15	57	2014~2017	White	Unmarried	IDC	9	T3	N3	BCS	Yes	51~60	Yes	Yes	0	0	No	No	No	Yes
test	18094983	2017	Female	Blank(s)	Blank(s)	0	98	Yes	14	39	2014~2017	White	Unmarried	IDC	9	T2	N1	No surgery	No	18~40	No	Yes	1	1	No	Yes	No	Yes
test	18100239	2017	Female	Blank(s)	Blank(s)	8	8	No/Unknown	15	77	2014~2017	White	Unmarried	IDC	9	T1	N2	Mastectomy	Yes	>70	No	No	0	0	No	No	Yes	No
test	21616374	2016	Female	Blank(s)	Blank(s)	95	95	Yes	6	46	2014~2017	White	Unmarried	IDC	9	T4	N1	No surgery	No	41~50	No	Yes	1	1	No	No	No	No
test	21617912	2016	Female	Blank(s)	Blank(s)	3	0	Yes	9	82	2014~2017	White	Unmarried	IDC	9	T2	N0	Mastectomy	Yes	>70	No	Yes	1	1	No	Yes	No	No
test	21618034	2017	Female	Blank(s)	Blank(s)	0	98	Yes	6	57	2014~2017	White	Married	IDC	9	T4	N1	No surgery	No	51~60	No	Yes	1	1	No	Yes	Yes	No
test	21621957	2017	Female	Blank(s)	Blank(s)	0	98	No/Unknown	1	68	2014~2017	Black	Unmarried	IDC	9	T4	N1	No surgery	No	61~70	Yes	No	1	1	Yes	No	Yes	Yes
test	21628687	2017	Female	Blank(s)	Blank(s)	5	0	Yes	15	57	2014~2017	White	Married	IDC	9	T1	N0	Mastectomy	Yes	51~60	No	Yes	0	0	No	No	Yes	No
test	24234154	2016	Female	Blank(s)	Blank(s)	95	95	Yes	7	49	2014~2017	White	Unmarried	IDC	9	T3	N3	No surgery	No	41~50	No	Yes	1	1	No	No	Yes	Yes
test	24238590	2016	Female	Blank(s)	Blank(s)	95	95	No/Unknown	2	88	2014~2017	White	Unmarried	ILC/Others	9	T2	N1	No surgery	No	>70	Yes	No	1	1	No	No	No	Yes
test	24240919	2016	Female	Blank(s)	Blank(s)	4	0	Yes	32	34	2014~2017	White	Unmarried	IDC	9	T1	N0	Mastectomy	Yes	18~40	Yes	Yes	0	0	Yes	No	No	No
test	24248673	2016	Female	Blank(s)	Blank(s)	6	0	Yes	30	59	2014~2017	White	Married	IDC	9	T1	N0	Mastectomy	Yes	51~60	Yes	Yes	0	0	No	No	Yes	No
test	24250736	2016	Female	Blank(s)	Blank(s)	10	3	Yes	30	58	2014~2017	Black	Married	IDC	9	T4	N2	Mastectomy	Yes	51~60	Yes	Yes	0	0	Yes	No	No	No
test	24262307	2016	Female	Blank(s)	Blank(s)	8	7	Yes	28	65	2014~2017	White	Married	ILC/Others	9	T4	N2	Mastectomy	Yes	61~70	Yes	Yes	0	0	No	No	No	Yes
test	24275658	2016	Female	Blank(s)	Blank(s)	0	98	Yes	6	50	2014~2017	White	Unmarried	IDC	9	T1	N0	No surgery	No	41~50	Yes	Yes	1	1	No	No	Yes	Yes
test	24279238	2016	Female	Blank(s)	Blank(s)	0	98	Yes	14	57	2014~2017	White	Married	ILC/Others	9	T1	N1	No surgery	No	51~60	Yes	Yes	0	1	No	Yes	No	Yes
test	24286358	2017	Female	Blank(s)	Blank(s)	95	95	Yes	22	66	2014~2017	White	Unmarried	ILC/Others	9	T3	N2	No surgery	No	61~70	No	Yes	0	0	No	No	No	Yes
test	24286896	2017	Female	Blank(s)	Blank(s)	15	12	Yes	16	68	2014~2017	White	Married	IDC	9	T4	N3	Mastectomy	Yes	61~70	Yes	Yes	1	1	No	No	No	Yes
test	24298943	2017	Female	Blank(s)	Blank(s)	95	95	Yes	19	75	2014~2017	White	Married	IDC	9	T2	N1	No surgery	No	>70	No	Yes	1	1	No	No	No	Yes
test	24311721	2017	Female	Blank(s)	Blank(s)	95	95	Yes	15	68	2014~2017	White	Married	IDC	9	T2	N1	No surgery	No	61~70	Yes	Yes	0	0	No	No	No	Yes
test	28502411	2016	Female	Blank(s)	Blank(s)	16	16	No/Unknown	5	79	2014~2017	White	Married	IDC	9	T2	N3	Mastectomy	Yes	>70	No	No	1	1	No	Yes	No	Yes
test	28526398	2017	Female	Blank(s)	Blank(s)	12	6	Yes	16	47	2014~2017	White	Married	IDC	9	T3	N3	BCS	Yes	41~50	Yes	Yes	1	1	No	No	No	Yes
test	28529691	2017	Female	Blank(s)	Blank(s)	0	98	Yes	23	38	2014~2017	White	Unmarried	IDC	9	T4	N3	No surgery	No	18~40	No	Yes	0	0	No	Yes	No	No
test	30526624	2016	Female	Blank(s)	Blank(s)	0	98	Yes	12	45	2014~2017	Black	Unmarried	IDC	9	T3	N3	No surgery	No	41~50	No	Yes	1	1	No	Yes	Yes	No
test	30529602	2016	Female	Blank(s)	Blank(s)	0	98	Yes	12	58	2014~2017	Black	Married	IDC	9	T4	N0	No surgery	No	51~60	No	Yes	1	1	No	No	Yes	No
test	30531995	2016	Female	Blank(s)	Blank(s)	0	98	Yes	17	49	2014~2017	Black	Married	IDC	9	T4	N3	No surgery	No	41~50	No	Yes	0	1	No	No	No	No
test	30533149	2016	Female	Blank(s)	Blank(s)	2	2	Yes	22	63	2014~2017	Black	Unmarried	IDC	9	T4	N1	No surgery	No	61~70	No	Yes	1	1	No	No	No	No
test	30540699	2017	Female	Blank(s)	Blank(s)	95	95	Yes	19	35	2014~2017	Black	Unmarried	IDC	9	T2	N3	No surgery	No	18~40	No	Yes	0	0	No	No	Yes	No
test	30554788	2017	Female	Blank(s)	Blank(s)	4	1	Yes	14	75	2014~2017	White	Unmarried	ILC/Others	9	T2	N1	BCS	Yes	>70	No	Yes	1	1	No	No	Yes	No
test	30558889	2017	Female	Blank(s)	Blank(s)	0	98	No/Unknown	4	91	2014~2017	White	Married	ILC/Others	9	T4	N1	No surgery	No	>70	No	No	1	1	No	No	No	No
test	30562084	2017	Female	Blank(s)	Blank(s)	95	95	No/Unknown	2	45	2014~2017	Black	Married	IDC	9	T2	N3	No surgery	No	41~50	No	No	1	1	No	Yes	Yes	Yes
test	30572938	2017	Female	Blank(s)	Blank(s)	13	6	Yes	11	32	2014~2017	Black	Married	IDC	9	T2	N2	Mastectomy	Yes	18~40	Yes	Yes	0	0	No	No	No	Yes
test	32999589	2016	Female	Blank(s)	Blank(s)	0	98	Yes	33	59	2014~2017	White	Unmarried	IDC	9	T4	N3	No surgery	No	51~60	Yes	Yes	0	0	No	No	No	Yes
test	33008697	2016	Female	Blank(s)	Blank(s)	95	95	Yes	13	27	2014~2017	White	Unmarried	IDC	9	T3	N3	No surgery	No	18~40	No	Yes	1	1	No	No	No	Yes
test	33017304	2017	Female	Blank(s)	Blank(s)	1	1	Yes	4	55	2014~2017	White	Unmarried	IDC	9	T4	N1	No surgery	No	51~60	Yes	Yes	0	0	Yes	No	Yes	Yes
test	36341630	2016	Female	Blank(s)	Blank(s)	13	9	Yes	31	81	2014~2017	Black	Married	IDC	9	T4	N2	Mastectomy	Yes	>70	No	Yes	0	0	No	No	No	No
test	36344090	2016	Female	Blank(s)	Blank(s)	0	98	No/Unknown	29	63	2014~2017	Black	Unmarried	IDC	9	T2	N1	No surgery	No	61~70	No	No	0	0	No	No	No	Yes
test	36375812	2016	Female	Blank(s)	Blank(s)	0	98	Yes	7	38	2014~2017	White	Unmarried	IDC	9	T4	N1	No surgery	No	18~40	Yes	Yes	1	1	No	Yes	Yes	Yes
test	36405716	2017	Female	Blank(s)	Blank(s)	1	1	Yes	15	55	2014~2017	White	Unmarried	IDC	9	T2	N1	No surgery	No	51~60	No	Yes	1	1	No	No	Yes	No
test	36405771	2017	Female	Blank(s)	Blank(s)	0	98	No/Unknown	1	54	2014~2017	Black	Unmarried	IDC	9	T4	N0	Mastectomy	Yes	51~60	No	No	1	1	No	No	Yes	Yes
test	36421809	2017	Female	Blank(s)	Blank(s)	95	95	Yes	9	76	2014~2017	White	Unmarried	IDC	9	T3	N3	No surgery	No	>70	Yes	Yes	1	1	No	Yes	No	No
test	36427581	2017	Female	Blank(s)	Blank(s)	2	0	Yes	18	35	2014~2017	Black	Unmarried	IDC	9	T3	N1	Mastectomy	Yes	18~40	Yes	Yes	0	0	No	No	No	No
test	36430403	2017	Female	Blank(s)	Blank(s)	95	95	No/Unknown	12	52	2014~2017	White	Unmarried	IDC	9	T1	N1	BCS	Yes	51~60	No	No	0	0	No	No	No	No
test	36432323	2016	Female	Blank(s)	Blank(s)	18	3	Yes	34	47	2014~2017	White	Married	IDC	9	T3	N1	Mastectomy	Yes	41~50	Yes	Yes	0	0	No	No	Yes	Yes
test	36434861	2017	Female	Blank(s)	Blank(s)	0	98	Yes	12	40	2014~2017	White	Unmarried	IDC	9	T4	N1	No surgery	No	18~40	No	Yes	0	1	No	No	No	Yes
test	36443749	2017	Female	Blank(s)	Blank(s)	0	98	Yes	14	60	2014~2017	White	Married	ILC/Others	9	T3	N3	No surgery	No	51~60	Yes	Yes	0	0	Yes	No	Yes	Yes
test	36452933	2017	Female	Blank(s)	Blank(s)	0	98	Yes	14	75	2014~2017	White	Married	IDC	9	T2	N1	No surgery	No	>70	No	Yes	0	0	No	Yes	No	No
test	36459975	2017	Female	Blank(s)	Blank(s)	95	95	Yes	12	54	2014~2017	White	Married	IDC	9	T4	N3	No surgery	No	51~60	No	Yes	0	0	No	No	No	No
test	43968734	2017	Female	Blank(s)	Blank(s)	0	98	Yes	15	57	2014~2017	White	Married	IDC	9	T4	N1	No surgery	No	51~60	Yes	Yes	0	0	No	No	No	Yes
test	45740497	2016	Female	Blank(s)	Blank(s)	0	98	Yes	12	68	2014~2017	White	Married	ILC/Others	9	T4	N3	No surgery	No	61~70	Yes	Yes	1	1	No	No	No	No
test	45743507	2016	Female	Blank(s)	Blank(s)	6	4	Yes	8	85	2014~2017	White	Unmarried	IDC	9	T1	N2	Mastectomy	Yes	>70	Yes	Yes	1	1	No	Yes	No	Yes
test	45745897	2016	Female	Blank(s)	Blank(s)	0	98	Yes	5	39	2014~2017	Black	Unmarried	IDC	9	T2	N0	No surgery	No	18~40	Yes	Yes	0	1	No	No	No	Yes
test	45755166	2016	Female	Blank(s)	Blank(s)	1	1	No/Unknown	35	54	2014~2017	Black	Married	IDC	9	T4	N1	No surgery	No	51~60	No	No	0	0	No	No	Yes	No
test	45762700	2016	Female	Blank(s)	Blank(s)	1	1	Yes	14	56	2014~2017	White	Married	IDC	9	T3	N3	No surgery	No	51~60	No	Yes	1	1	No	Yes	No	No
test	45770843	2016	Female	Blank(s)	Blank(s)	18	13	Yes	18	67	2014~2017	Black	Unmarried	IDC	9	T3	N3	Mastectomy	Yes	61~70	No	Yes	1	1	No	No	No	Yes
test	45806691	2016	Female	Blank(s)	Blank(s)	1	1	Yes	20	73	2014~2017	White	Unmarried	IDC	9	T2	N1	Mastectomy	Yes	>70	No	Yes	1	1	No	Yes	No	No
test	45834381	2016	Female	Blank(s)	Blank(s)	2	2	Yes	33	52	2014~2017	White	Married	IDC	9	T2	N3	Mastectomy	Yes	51~60	Yes	Yes	0	0	No	No	Yes	No
test	45865199	2016	Female	Blank(s)	Blank(s)	95	95	Yes	27	64	2014~2017	White	Married	IDC	9	T4	N2	No surgery	No	61~70	No	Yes	0	0	No	No	Yes	Yes
test	45890980	2016	Female	Blank(s)	Blank(s)	0	98	Yes	5	39	2014~2017	White	Unmarried	IDC	9	T2	N3	No surgery	No	18~40	No	Yes	0	1	No	Yes	No	No
test	45894609	2016	Female	Blank(s)	Blank(s)	95	0	Yes	13	41	2014~2017	White	Unmarried	IDC	9	T2	N0	No surgery	No	41~50	Yes	Yes	1	1	Yes	No	Yes	No
test	45899727	2016	Female	Blank(s)	Blank(s)	16	5	Yes	14	54	2014~2017	White	Married	ILC/Others	9	T4	N3	Mastectomy	Yes	51~60	Yes	Yes	0	0	No	No	No	No
test	45914441	2016	Female	Blank(s)	Blank(s)	23	23	Yes	11	77	2014~2017	White	Unmarried	IDC	9	T4	N3	Mastectomy	Yes	>70	Yes	Yes	1	1	No	No	Yes	Yes
test	45916356	2017	Female	Blank(s)	Blank(s)	1	1	Yes	13	57	2014~2017	Black	Unmarried	IDC	9	T4	N3	No surgery	No	51~60	Yes	Yes	0	1	No	No	No	Yes
test	45934447	2017	Female	Blank(s)	Blank(s)	0	98	Yes	8	74	2014~2017	White	Unmarried	ILC/Others	9	T3	N0	Mastectomy	Yes	>70	No	Yes	1	1	No	No	Yes	No
test	45956124	2016	Female	Blank(s)	Blank(s)	95	95	Yes	7	30	2014~2017	White	Unmarried	IDC	9	T3	N1	No surgery	No	18~40	Yes	Yes	1	1	Yes	Yes	No	Yes
test	45982567	2017	Female	Blank(s)	Blank(s)	0	98	Yes	15	63	2014~2017	White	Married	IDC	9	T4	N3	No surgery	No	61~70	Yes	Yes	0	0	No	Yes	Yes	Yes
test	45987131	2017	Female	Blank(s)	Blank(s)	0	98	No/Unknown	11	88	2014~2017	White	Unmarried	IDC	9	T1	N0	BCS	Yes	>70	Yes	No	1	1	No	No	No	Yes
test	45996647	2017	Female	Blank(s)	Blank(s)	8	1	Yes	13	55	2014~2017	Black	Unmarried	IDC	9	T2	N3	BCS	Yes	51~60	No	Yes	1	1	No	No	No	Yes
test	46028966	2017	Female	Blank(s)	Blank(s)	95	95	Yes	13	70	2014~2017	White	Married	IDC	9	T2	N1	No surgery	No	61~70	No	Yes	0	0	No	No	Yes	Yes
test	46045579	2017	Female	Blank(s)	Blank(s)	0	98	Yes	3	69	2014~2017	White	Unmarried	IDC	9	T2	N0	No surgery	No	61~70	No	Yes	1	1	No	Yes	No	No
test	46067155	2017	Female	Blank(s)	Blank(s)	4	4	No/Unknown	1	76	2014~2017	White	Married	ILC/Others	9	T4	N2	Mastectomy	Yes	>70	No	No	1	1	No	Yes	Yes	Yes
test	46082026	2017	Female	Blank(s)	Blank(s)	1	0	Yes	19	51	2014~2017	Black	Married	IDC	9	T3	N2	Mastectomy	Yes	51~60	No	Yes	0	0	No	No	No	No
test	46084273	2017	Female	Blank(s)	Blank(s)	6	0	Yes	15	60	2014~2017	White	Married	IDC	9	T2	N0	BCS	Yes	51~60	No	Yes	0	0	No	No	No	No
test	46095777	2017	Female	Blank(s)	Blank(s)	0	98	Yes	12	52	2014~2017	White	Married	IDC	9	T2	N1	No surgery	No	51~60	No	Yes	0	0	No	Yes	No	Yes
test	57947943	2016	Female	Blank(s)	Blank(s)	95	95	Yes	4	78	2014~2017	White	Unmarried	IDC	9	T3	N3	No surgery	No	>70	No	Yes	1	1	No	Yes	Yes	Yes
test	57961548	2016	Female	Blank(s)	Blank(s)	0	98	Yes	4	59	2014~2017	White	Married	ILC/Others	9	T4	N1	No surgery	No	51~60	Yes	Yes	1	1	No	Yes	No	Yes
test	57962891	2016	Female	Blank(s)	Blank(s)	0	98	Yes	4	75	2014~2017	White	Married	ILC/Others	9	T4	N1	No surgery	No	>70	No	Yes	1	1	No	No	Yes	No
test	57977538	2016	Female	Blank(s)	Blank(s)	0	98	Yes	5	57	2014~2017	Black	Unmarried	IDC	9	T4	N3	No surgery	No	51~60	Yes	Yes	0	1	No	No	Yes	No
test	58050134	2017	Female	Blank(s)	Blank(s)	0	98	No/Unknown	12	62	2014~2017	White	Married	ILC/Others	9	T2	N3	No surgery	No	61~70	No	No	1	1	Yes	No	Yes	No
test	58070668	2017	Female	Blank(s)	Blank(s)	0	98	Yes	2	65	2014~2017	White	Married	IDC	9	T2	N1	No surgery	No	61~70	Yes	Yes	0	1	No	No	Yes	Yes
test	61005004	2016	Female	Blank(s)	Blank(s)	0	98	Yes	34	61	2014~2017	White	Unmarried	IDC	9	T4	N1	No surgery	No	61~70	Yes	Yes	0	0	Yes	No	No	No
test	61010302	2016	Female	Blank(s)	Blank(s)	12	12	Yes	8	74	2014~2017	White	Unmarried	IDC	9	T4	N3	Mastectomy	Yes	>70	Yes	Yes	1	1	No	No	No	Yes
test	61011484	2016	Female	Blank(s)	Blank(s)	95	95	Yes	9	52	2014~2017	Black	Married	IDC	9	T4	N3	No surgery	No	51~60	No	Yes	1	1	No	No	Yes	No
test	61016247	2016	Female	Blank(s)	Blank(s)	12	0	Yes	25	51	2014~2017	Black	Married	IDC	9	T4	N1	Mastectomy	Yes	51~60	Yes	Yes	0	0	No	Yes	No	No
test	61025774	2016	Female	Blank(s)	Blank(s)	25	11	Yes	12	51	2014~2017	Black	Unmarried	IDC	9	T3	N3	Mastectomy	Yes	51~60	No	Yes	1	1	No	Yes	Yes	Yes
test	61026326	2016	Female	Blank(s)	Blank(s)	0	98	Yes	18	64	2014~2017	Black	Married	IDC	9	T1	N1	No surgery	No	61~70	Yes	Yes	1	1	No	No	No	Yes
test	61027154	2016	Female	Blank(s)	Blank(s)	1	1	Yes	25	74	2014~2017	White	Married	IDC	9	T2	N1	No surgery	No	>70	No	Yes	0	0	No	No	No	No
test	61034631	2017	Female	Blank(s)	Blank(s)	95	95	Yes	23	58	2014~2017	Black	Married	IDC	9	T2	N1	Unknown	No	51~60	No	Yes	0	0	No	Yes	Yes	No
test	61040685	2017	Female	Blank(s)	Blank(s)	95	95	Yes	3	66	2014~2017	Black	Unmarried	IDC	9	T2	N1	No surgery	No	61~70	No	Yes	1	1	No	Yes	Yes	Yes
test	61044951	2017	Female	Blank(s)	Blank(s)	0	98	Yes	8	90	2014~2017	White	Unmarried	IDC	9	T3	N0	No surgery	No	>70	Yes	Yes	1	1	No	Yes	No	No
test	61051092	2017	Female	Blank(s)	Blank(s)	11	0	Yes	14	62	2014~2017	Black	Unmarried	IDC	9	T2	N2	Mastectomy	Yes	61~70	Yes	Yes	1	1	No	No	No	Yes
test	61052597	2017	Female	Blank(s)	Blank(s)	0	98	Yes	17	37	2014~2017	Black	Married	IDC	9	T3	N2	No surgery	No	18~40	No	Yes	1	1	No	No	Yes	No
test	61056973	2017	Female	Blank(s)	Blank(s)	0	98	Yes	13	35	2014~2017	Black	Unmarried	IDC	9	T4	N3	No surgery	No	18~40	No	Yes	0	1	No	No	No	Yes
test	61057289	2017	Female	Blank(s)	Blank(s)	16	5	Yes	18	69	2014~2017	White	Married	IDC	9	T2	N2	Mastectomy	Yes	61~70	Yes	Yes	0	0	No	No	No	Yes
test	61066521	2017	Female	Blank(s)	Blank(s)	4	2	No/Unknown	5	79	2014~2017	White	Unmarried	IDC	9	T2	N1	BCS	Yes	>70	Yes	No	1	1	No	No	No	Yes
test	61073548	2017	Female	Blank(s)	Blank(s)	95	95	Yes	9	63	2014~2017	Black	Unmarried	ILC/Others	9	T4	N3	No surgery	No	61~70	No	Yes	1	1	No	No	No	No
test	61073656	2017	Female	Blank(s)	Blank(s)	0	98	Yes	7	56	2014~2017	Black	Unmarried	IDC	9	T3	N3	No surgery	No	51~60	No	Yes	1	1	No	Yes	Yes	Yes
test	61074527	2017	Female	Blank(s)	Blank(s)	0	98	Yes	6	45	2014~2017	Black	Unmarried	IDC	9	T4	N3	No surgery	No	41~50	No	Yes	0	1	No	No	Yes	No
test	61081289	2017	Female	Blank(s)	Blank(s)	0	98	No/Unknown	1	66	2014~2017	Black	Unmarried	ILC/Others	9	T1	N0	No surgery	No	61~70	No	No	1	1	No	Yes	No	No
test	65957987	2017	Female	Blank(s)	Blank(s)	0	98	Yes	13	71	2014~2017	Black	Unmarried	IDC	9	T2	N1	BCS	Yes	>70	No	Yes	1	1	No	Yes	No	Yes
test	66897529	2016	Female	Blank(s)	Blank(s)	0	98	No/Unknown	3	77	2014~2017	Black	Unmarried	IDC	9	T2	N3	No surgery	No	>70	No	No	1	1	No	Yes	No	Yes
test	66902796	2016	Female	Blank(s)	Blank(s)	95	95	Yes	5	47	2014~2017	White	Unmarried	IDC	9	T1	N1	No surgery	No	41~50	No	Yes	1	1	No	No	No	Yes
test	66906768	2016	Female	Blank(s)	Blank(s)	0	98	No/Unknown	16	76	2014~2017	White	Unmarried	IDC	9	T2	N0	No surgery	No	>70	Yes	No	0	1	No	No	Yes	Yes
test	66945269	2016	Female	Blank(s)	Blank(s)	13	13	Yes	15	51	2014~2017	White	Unmarried	IDC	9	T4	N3	Mastectomy	Yes	51~60	Yes	Yes	1	1	No	No	No	Yes
test	66950783	2016	Female	Blank(s)	Blank(s)	0	98	Yes	11	44	2014~2017	White	Unmarried	IDC	9	T4	N3	No surgery	No	41~50	No	Yes	1	1	No	No	No	No
test	66952369	2017	Female	Blank(s)	Blank(s)	0	98	Yes	14	70	2014~2017	Black	Unmarried	IDC	9	T4	N1	BCS	Yes	61~70	No	Yes	0	1	No	Yes	Yes	No
test	66966540	2016	Female	Blank(s)	Blank(s)	0	98	Yes	16	55	2014~2017	Black	Married	IDC	9	T4	N2	No surgery	No	51~60	No	Yes	1	1	No	No	Yes	Yes
test	66971708	2016	Female	Blank(s)	Blank(s)	0	98	Yes	18	57	2014~2017	White	Married	IDC	9	T1	N0	No surgery	No	51~60	Yes	Yes	0	1	No	No	No	No
test	66973785	2017	Female	Blank(s)	Blank(s)	0	98	Yes	19	69	2014~2017	White	Unmarried	IDC	9	T3	N1	No surgery	No	61~70	No	Yes	0	0	No	Yes	No	No
test	66973936	2016	Female	Blank(s)	Blank(s)	0	98	Yes	3	42	2014~2017	White	Married	ILC/Others	9	T3	N1	No surgery	No	41~50	No	Yes	1	1	No	Yes	Yes	No
test	66996966	2017	Female	Blank(s)	Blank(s)	0	98	Yes	6	74	2014~2017	White	Married	IDC	9	T1	N1	No surgery	No	>70	Yes	Yes	1	1	No	No	No	Yes
test	67023637	2017	Female	Blank(s)	Blank(s)	0	98	No/Unknown	18	88	2014~2017	White	Unmarried	IDC	9	T4	N1	No surgery	No	>70	No	No	0	0	No	No	No	No
test	67032935	2017	Female	Blank(s)	Blank(s)	1	1	Yes	14	59	2014~2017	Black	Unmarried	IDC	9	T2	N1	No surgery	No	51~60	No	Yes	0	0	No	No	No	Yes
test	67035413	2017	Female	Blank(s)	Blank(s)	0	98	Yes	4	64	2014~2017	White	Unmarried	ILC/Others	9	T4	N1	No surgery	No	61~70	No	Yes	1	1	No	Yes	Yes	No
test	67053972	2017	Female	Blank(s)	Blank(s)	0	98	Yes	19	45	2014~2017	Black	Unmarried	IDC	9	T3	N1	Mastectomy	Yes	41~50	No	Yes	1	1	No	No	Yes	No
test	75459994	2017	Female	Blank(s)	Blank(s)	0	98	No/Unknown	2	78	2014~2017	White	Unmarried	IDC	9	T1	N0	No surgery	No	>70	No	No	0	1	No	No	No	Yes
test	75689829	2016	Female	Blank(s)	Blank(s)	0	98	Yes	2	65	2014~2017	Black	Married	IDC	9	T3	N1	No surgery	No	61~70	Yes	Yes	1	1	No	No	No	Yes
test	75703507	2016	Female	Blank(s)	Blank(s)	0	98	Yes	9	39	2014~2017	Black	Married	ILC/Others	9	T2	N0	No surgery	No	18~40	No	Yes	1	1	No	No	No	Yes
test	75711129	2016	Female	Blank(s)	Blank(s)	0	98	Yes	2	53	2014~2017	White	Unmarried	IDC	9	T4	N1	No surgery	No	51~60	No	Yes	1	1	No	No	No	Yes
test	75717237	2016	Female	Blank(s)	Blank(s)	0	98	Yes	6	33	2014~2017	White	Unmarried	IDC	9	T4	N3	No surgery	No	18~40	Yes	Yes	1	1	No	Yes	No	Yes
test	75727866	2016	Female	Blank(s)	Blank(s)	95	0	Yes	22	32	2014~2017	Black	Unmarried	IDC	9	T4	N0	Mastectomy	Yes	18~40	No	Yes	1	1	No	No	Yes	No
test	75732517	2016	Female	Blank(s)	Blank(s)	0	98	No/Unknown	1	61	2014~2017	White	Married	IDC	9	T2	N0	BCS	Yes	61~70	No	No	1	1	No	Yes	No	No
test	75732620	2017	Female	Blank(s)	Blank(s)	95	95	Yes	22	42	2014~2017	Black	Married	ILC/Others	9	T2	N2	No surgery	No	41~50	No	Yes	0	0	No	No	No	No
test	75751125	2017	Female	Blank(s)	Blank(s)	1	1	Yes	8	74	2014~2017	White	Married	IDC	9	T1	N1	BCS	Yes	>70	No	Yes	1	1	No	No	Yes	No
test	75751769	2017	Female	Blank(s)	Blank(s)	95	95	Yes	19	57	2014~2017	White	Married	IDC	9	T4	N1	No surgery	No	51~60	No	Yes	1	1	No	Yes	No	No
test	75762192	2016	Female	Blank(s)	Blank(s)	16	2	Yes	24	38	2014~2017	Black	Married	IDC	9	T3	N0	Mastectomy	Yes	18~40	Yes	Yes	0	0	No	No	No	Yes
test	75781676	2017	Female	Blank(s)	Blank(s)	0	98	Yes	18	52	2014~2017	White	Unmarried	IDC	9	T4	N2	No surgery	No	51~60	No	Yes	0	0	No	No	No	Yes
